# Supplementary material for: Transcriptional profiling analysis and functional prediction of long noncoding RNAs in cancer
Source: Oncotarget. 2016 Jan 23;7(7):8131–42. doi: 10.18632/oncotarget.6993 (PMC4884981; doi:10.18632/oncotarget.6993)
Supplement: Supplementary file 2 [file oncotarget-07-8131-s002.xlsx]

## Sheet: Common DE-lncRNAs
GeneName	Gastric						Colon						Liver						Lung						Annotation
	P_value	Q_value	FC	Mean in Normal	Mean in Cancer	Coefficient of Variance	P_value	Q_value	FC	Mean in Normal	Mean in Cancer	Coefficient of Variance	P_value	Q_value	FC	Mean in Normal	Mean in Cancer	Coefficient of Variance	P_value	Q_value	FC	Mean in Normal	Mean in Cancer	Coefficient of Variance	AlignedTo	ClassifiedLocation	ClosestProteinCoding	ExonNumber
RNA143568|rRNA_7_1559	0	1.8e-05	-1.25357	16.4252	15.1716	0.052233	0	3e-06	-0.942961	16.3159	15.373	0.045068	0.004897	0.033238	-0.637317	17.0437	16.4064	0.045486	0.000228	0.003553	-1.06773	17.5046	16.4369	0.059425	ENST00000387347	Intergenic	ENST00000361390	2
RNA157915|XLOC_000148	2e-06	0.000185	-1.69114	6.02442	4.33328	0.275085	6e-06	0.000182	-1.17602	5.83582	4.65979	0.18185	1e-06	0.000572	-1.60278	5.86238	4.2596	0.234741	0	6e-06	-1.67494	6.08986	4.41493	0.194544	NotAnotated	Intergenic	ENST00000373012;NM_002699	3
RNA157916|XLOC_000788	4e-06	0.000246	-1.74471	5.26082	3.51611	0.260469	1.8e-05	0.000367	-1.11677	4.87479	3.75802	0.240204	7e-06	0.001337	-2.11802	5.67536	3.55735	0.304107	0	2.2e-05	-2.00667	5.95305	3.94639	0.255272	NotAnotated	Intergenic	ENST00000373012;NM_002699	4
RNA158031|XLOC_000264	0.00043	0.004144	-0.659608	6.49957	5.83997	0.098517	0.000103	0.001106	-0.666356	6.93347	6.26712	0.078289	0.004044	0.030002	-1.00358	10.0224	9.01879	0.145777	0.000116	0.002276	-2.05765	10.2687	8.21104	0.17032	NotAnotated	Intergenic	ENST00000370758	8
RNA158449|XLOC_001265	0	1e-06	-0.85362	7.27277	6.41915	0.073998	0	0	-0.661655	7.31369	6.65203	0.083338	1.8e-05	0.002045	-0.989008	7.11931	6.1303	0.125554	1e-06	0.000121	-1.1326	7.29572	6.16312	0.120612	NotAnotated	Intergenic	ENST00000366607	10
RNA158966|XLOC_009398	0.003243	0.016906	1.16275	7.73624	8.89899	0.124917	4.3e-05	0.000634	1.32005	6.71326	8.03331	0.15433	0.003659	0.028789	0.940897	6.38671	7.3276	0.139175	0.000353	0.004766	1.67272	6.194	7.86672	0.230713	NotAnotated	Intergenic	ENST00000528583	1
RNA159191|XLOC_009594	0	6e-06	-1.41133	6.17774	4.76641	0.161748	0	1.6e-05	-1.24319	5.49909	4.2559	0.178032	0	0.000205	-1.92779	5.68451	3.75672	0.23715	5.6e-05	0.001402	-1.2632	5.88055	4.61734	0.179924	ENST00000526211	Intergenic	NM_013264	2
RNA160267|XLOC_011287	1e-06	0.00011	-0.965933	11.8943	10.9283	0.062632	1.1e-05	0.000261	-0.963249	11.6093	10.646	0.06237	0.006662	0.039557	-0.814681	10.7326	9.91788	0.136302	0.00084	0.008725	-0.982902	11.386	10.4031	0.100842	NotAnotated	Intergenic	ENST00000560606	3
RNA160656|XLOC_012083	1e-06	0.000105	-1.22955	10.6126	9.383	0.080262	0	2.8e-05	-0.899466	9.99233	9.09286	0.067046	0.000798	0.012404	-0.803359	10.4249	9.62154	0.074856	0.001126	0.010721	-0.898464	10.7374	9.83889	0.083339	NotAnotated	SenseNonExonic	NotIntergenic	1
RNA160657|XLOC_012362	1.8e-05	0.000563	0.776963	8.34974	9.1267	0.121644	0.000158	0.00146	1.15763	8.15193	9.30956	0.122397	0.001045	0.014339	1.13913	7.13475	8.27388	0.138701	0.000784	0.00829	1.33662	7.07484	8.41147	0.16442	NotAnotated	Intergenic	ENST00000574876;NM_014389;NM_001278241	2
RNA162301|XLOC_013869	0.001122	0.00805	-0.865267	7.88832	7.02305	0.192168	0.012391	0.037189	-1.0892	7.02453	5.93532	0.221389	0.000528	0.009861	-1.28039	10.0693	8.7889	0.136681	0.000733	0.007918	-1.13266	10.123	8.99038	0.11881	NotAnotated	Intergenic	NM_001283042;NM_013396;NM_001283041	2
RNA162591|XLOC_014280	0	2.6e-05	-1.15278	7.05491	5.90212	0.112864	0	6e-06	-1.01991	6.80776	5.78786	0.117476	0	0.000301	-1.44142	7.08589	5.64447	0.139803	0	4.6e-05	-1.15498	7.41177	6.25679	0.111091	NotAnotated	SenseExonic	NotIntergenic	2
RNA162765|XLOC_003170	3e-06	0.000191	-1.21436	5.21628	4.00192	0.225243	0	4e-06	-1.25497	4.79774	3.54276	0.198761	0.00015	0.005373	-1.34852	5.58995	4.24142	0.219081	0	6.9e-05	-1.30631	5.96044	4.65413	0.167505	ENST00000497946	Intergenic	ENST00000429644	3
RNA162790|XLOC_003190	0	1e-06	-1.21914	4.45745	3.23831	0.199028	0	1e-05	-1.04587	4.41835	3.37249	0.217245	0	0.000213	-1.07355	4.64767	3.57412	0.184898	1e-06	0.000146	-0.743138	4.77435	4.03122	0.133602	ENST00000484675	Intergenic	ENST00000261037;ENST00000452013	2
RNA162859|XLOC_002806	0	2e-06	-1.57202	5.31555	3.74352	0.27324	1e-06	5.4e-05	-1.00449	5.0104	4.00592	0.291599	2e-05	0.002175	-1.168	5.23424	4.06624	0.198751	1.1e-05	0.000486	-0.985825	5.47059	4.48477	0.153979	NotAnotated	Intergenic	ENST00000319153;NM_153330	2
RNA162987|XLOC_003341	0.000102	0.001592	-0.684135	5.68197	4.99784	0.177996	0.00014	0.001346	-1.13392	5.93732	4.80341	0.181344	0.005848	0.036658	-0.954326	6.43827	5.48394	0.208469	1.6e-05	0.000606	-1.84423	7.59313	5.7489	0.206486	ENST00000485055	SenseExonic	NotIntergenic	2
RNA163894|XLOC_004926	8e-06	0.000359	-1.44262	7.76973	6.32711	0.167486	0.000399	0.002831	-0.851629	5.67349	4.82186	0.156208	0.000302	0.007492	-1.71088	8.44916	6.73828	0.199019	6e-06	0.000359	-2.69841	9.70534	7.00693	0.245064	NotAnotated	Intergenic	ENST00000327111;NM_005654	2
RNA164269|XLOC_005254	0.000522	0.004733	-0.600646	6.98385	6.38321	0.111575	3.1e-05	0.000506	-0.988242	7.21674	6.2285	0.117429	2.1e-05	0.002199	-1.38182	6.78719	5.40537	0.199319	0.008759	0.042793	-0.811841	7.22069	6.40885	0.144499	NotAnotated	Intergenic	ENST00000454136	2
RNA164350|XLOC_005764	0.006265	0.027135	-0.74052	8.8419	8.10138	0.114492	0.000142	0.001354	-1.02766	7.45148	6.42382	0.139486	0.002156	0.021883	-1.19717	9.45494	8.25777	0.146651	0	1.4e-05	-2.68485	11.1863	8.50146	0.173244	NotAnotated	Intergenic	ENST00000370435	5
RNA165077|XLOC_006742	4e-05	0.000884	1.10339	5.70457	6.80796	0.177971	1.7e-05	0.000354	0.971965	5.66127	6.63324	0.156554	0.0004	0.008558	1.11598	5.11052	6.22651	0.184727	2.8e-05	0.000894	0.955259	6.28081	7.23607	0.142386	NotAnotated	Intergenic	NM_003844	3
RNA165094|XLOC_007043	1e-06	0.000138	-1.11468	5.8972	4.78253	0.184362	0	2.5e-05	-0.809747	6.12509	5.31534	0.133589	0.000205	0.006307	-0.809928	6.1126	5.30267	0.156445	1e-06	0.00014	-1.52798	6.5302	5.00222	0.204886	NotAnotated	Intergenic	ENST00000221114	2
RNA165326|XLOC_006934	0	0	-1.2976	4.75505	3.45746	0.242945	0	2.1e-05	-0.969295	4.4717	3.50241	0.214741	3.3e-05	0.002584	-1.27354	4.95666	3.68312	0.209877	9e-06	0.000438	-0.973893	5.0043	4.03041	0.166481	NotAnotated	Intergenic	NM_001289394;NM_001174157;NM_020863	4
RNA165491|XLOC_007407	0	1.3e-05	-1.24625	4.71417	3.46792	0.20987	2e-06	0.000113	-0.945273	4.65702	3.71175	0.24338	0.000259	0.007051	-0.86522	4.42829	3.56307	0.182476	1.2e-05	0.000519	-0.811526	4.85346	4.04194	0.17732	NotAnotated	Intergenic	NM_006914	4
RNA174905|ENST00000435967	0.000155	0.002098	1.6112	4.68469	6.29589	0.276795	0.005445	0.019841	1.3795	4.13841	5.51791	0.319745	0.00429	0.03095	1.23159	4.04192	5.2735	0.281862	0.000457	0.005715	1.8577	4.29533	6.15303	0.310444	ENST00000435967	Intergenic	ENST00000446305	3
RNA175202|ENST00000483087	0.001345	0.009144	-1.26299	5.86249	4.59949	0.261799	8e-06	0.000217	-1.38083	5.49727	4.11644	0.233887	0.000136	0.005103	-1.33555	5.79179	4.45624	0.208419	0	7e-06	-1.57706	5.97663	4.39957	0.182265	ENST00000483087	Intergenic	ENST00000340722;NM_004918	8
RNA175776|ENST00000546382	1.7e-05	0.000543	1.27826	8.64312	9.92138	0.114999	0.000668	0.004118	1.19124	8.35816	9.5494	0.118914	4.5e-05	0.002977	1.84482	8.19914	10.044	0.176967	0.00156	0.013448	1.10704	8.59849	9.70554	0.155849	ENST00000546382	Intergenic	ENST00000551509;NM_001136213;ENST00000409832	6
RNA175778|ENST00000553153	1e-05	0.000389	1.39608	6.94399	8.34008	0.172822	0.00195	0.009039	1.46586	5.88831	7.35416	0.254047	4.3e-05	0.002927	2.12415	6.90808	9.03222	0.240761	0.00585	0.032461	1.29396	7.39677	8.69073	0.213638	ENST00000553153	Intergenic	ENST00000551509;NM_001136213;ENST00000409832	6
RNA175787|ENST00000548057	1e-05	0.000405	1.80713	7.86302	9.67015	0.152808	0.000171	0.001542	1.57869	7.65451	9.2332	0.143669	4.2e-05	0.002863	2.39237	7.53216	9.92453	0.200347	0.000133	0.002471	1.4755	8.48651	9.96201	0.15272	ENST00000548057;ENST00000603308	Intergenic	ENST00000551509;NM_001136213;ENST00000409832	1
RNA175978|ENST00000524265	0.000679	0.005631	-0.680929	9.74847	9.06755	0.079365	0.004514	0.017136	-0.994863	10.5381	9.54325	0.120233	0.007867	0.043581	-0.71698	7.86611	7.14913	0.118489	0.000146	0.002647	-0.735202	8.67831	7.94311	0.079972	ENST00000524265	Intergenic	ENST00000261796	2
RNA176153|ENST00000446741	0	0	-1.95728	5.41293	3.45564	0.290767	0	2e-06	-1.6469	5.13081	3.48391	0.22863	0.003471	0.028113	-1.11438	5.4158	4.30141	0.24395	0.000193	0.003178	-1.22584	5.77368	4.54783	0.19607	ENST00000446741	Intergenic	ENST00000424440	4
RNA176190|ENST00000551881	1.6e-05	0.000517	2.01252	7.31538	9.3279	0.190443	0.00053	0.003476	1.65781	6.80763	8.46545	0.18719	0.000102	0.004489	2.41771	6.80979	9.2275	0.238268	0.002631	0.018879	1.46398	7.04707	8.51105	0.225885	ENST00000551881	Intergenic	ENST00000551509;NM_001136213;ENST00000409832	7
RNA176376|ENST00000493038	0.000153	0.002085	1.41102	7.72074	9.13176	0.17381	0.000761	0.004535	1.41138	7.33317	8.74455	0.17847	8.8e-05	0.004154	2.25413	7.29728	9.55141	0.221891	0.003067	0.020877	1.08494	8.55255	9.63749	0.165091	NotAnotated	Intergenic	ENST00000551509;NM_001136213;ENST00000409832	2
RNA177409|ENST00000481312	2.1e-05	0.000608	-0.899205	6.74067	5.84147	0.123609	2.3e-05	0.000419	-1.39449	6.76988	5.37538	0.184611	0.000421	0.008782	-1.29595	6.46712	5.17117	0.212677	0	8.1e-05	-2.25184	7.88032	5.62848	0.213738	NR_038264	Antisense	NotIntergenic	6
RNA177410|ENST00000474768	2.1e-05	0.000605	-0.787677	8.1544	7.36672	0.100428	9e-06	0.000227	-1.15484	8.38032	7.22548	0.117272	0.000947	0.013581	-1.0627	7.9415	6.8788	0.162646	1e-06	0.000132	-1.72437	9.06078	7.33642	0.141893	ENST00000474768	Antisense	NotIntergenic	5
RNA177411|ENST00000460833	0.000103	0.001608	-1.064	8.47105	7.40704	0.127734	3.8e-05	0.000585	-1.51831	8.81889	7.30058	0.147178	0.006334	0.038364	-1.15322	7.71177	6.55855	0.250135	7e-06	0.000376	-1.82497	8.7179	6.89293	0.173664	ENST00000460833	Antisense	NotIntergenic	2
RNA177439|ENST00000496640	0.000497	0.004575	-0.596791	8.69613	8.09934	0.073203	1e-06	6.1e-05	-1.02471	8.95625	7.93155	0.078479	0.002301	0.022697	-0.701319	9.57857	8.87725	0.083792	3e-06	0.000226	-0.846507	10.0132	9.16665	0.074267	ENST00000496640	Intergenic	ENST00000307227;NM_001177599;NM_003848	6
RNA177606|ENST00000427474	2.9e-05	0.000726	-0.678983	4.14593	3.46695	0.227679	3e-06	0.00013	-0.626091	3.85581	3.22972	0.161782	0.000812	0.012485	-0.679084	4.19204	3.51295	0.152884	0.000295	0.004242	-0.620217	4.64968	4.02946	0.158408	ENST00000427474	Intergenic	ENST00000392499	3
RNA177878|ENST00000536341	0	6.9e-05	-0.89412	6.276	5.38188	0.129412	1e-05	0.000254	-0.630712	5.4124	4.78169	0.120479	1e-06	0.0005	-1.36734	5.75732	4.38998	0.172527	0	9e-06	-0.882905	6.19302	5.31012	0.134615	ENST00000536341	Intergenic	ENST00000435159;NM_001136103	3
RNA177914|ENST00000443685	3e-06	0.000203	-0.628534	6.70072	6.07218	0.073439	2e-06	9.4e-05	-0.61061	6.74147	6.13086	0.114588	5e-06	0.001217	-1.22072	6.5987	5.37797	0.142393	7e-06	0.000385	-0.705527	6.57571	5.87018	0.09599	ENST00000443685	Antisense	NotIntergenic	2
RNA178063|ENST00000539303	0.000104	0.001613	0.841476	9.63091	10.4724	0.07029	4.3e-05	0.000632	0.791853	9.92563	10.7175	0.066678	4.7e-05	0.003048	0.908237	8.93202	9.84026	0.07741	0.007181	0.037361	0.76367	9.69202	10.4557	0.101484	ENST00000539303	Intergenic	NM_002394;NM_001012664;NM_001012662	6
RNA178350|ENST00000409054	3e-06	0.000202	1.1689	7.35103	8.51993	0.117712	0	2.7e-05	1.63723	7.32307	8.9603	0.134232	0.000146	0.005293	1.22283	7.74978	8.97261	0.120287	0.003152	0.021301	0.698496	9.32678	10.0253	0.076145	ENST00000409054	Intergenic	ENST00000393256;ENST00000359481;NM_002665	2
RNA178536|ENST00000523328	0.000683	0.005661	0.669954	6.69557	7.36553	0.087562	1e-06	5.7e-05	0.988526	6.65347	7.642	0.095346	5e-06	0.001217	1.39336	6.40805	7.80141	0.163473	0.001568	0.013505	1.04907	6.96606	8.01514	0.140258	NotAnotated	Intergenic	NM_002467	2
RNA178551|ENST00000522875	2.9e-05	0.000729	1.06212	8.82443	9.88655	0.102191	1e-06	8.3e-05	1.47411	8.85665	10.3308	0.11939	0.00507	0.033825	1.06517	7.25796	8.32313	0.166568	7.3e-05	0.001652	1.37726	8.54519	9.92245	0.127662	ENST00000522875	Intergenic	ENST00000539634	8
RNA178553|ENST00000522414	0.000322	0.003428	0.893383	8.82744	9.72082	0.086818	0	4e-05	1.41728	8.88406	10.3013	0.101531	0.007559	0.042552	1.17118	6.87083	8.04201	0.195091	0.000829	0.008632	1.48937	7.79454	9.28391	0.16725	ENST00000522414	Intergenic	ENST00000539634	2
RNA33924|NRED_54_4930	8e-06	0.00035	1.28646	6.3752	7.66165	0.156895	9e-06	0.000229	1.02743	7.47296	8.50039	0.111125	7.5e-05	0.003829	1.58565	4.89227	6.47791	0.246373	8e-06	0.000414	2.16412	5.30797	7.47209	0.280579	NotAnotated	SenseNonExonic	NotIntergenic	5
RNA34433|NRED_565_2018	3e-06	0.000202	-1.27787	7.0658	5.78793	0.15381	2.1e-05	0.000399	-1.41654	7.39727	5.98073	0.153038	0.000744	0.011894	-1.21031	7.20248	5.99217	0.16706	6e-06	0.000358	-1.75748	8.9893	7.23181	0.171115	NotAnotated	Intergenic	ENST00000394480	3
RNA34919|NRED_1053_1126	1e-06	0.000128	-0.897453	5.04688	4.14942	0.210057	2.2e-05	0.000409	-0.939251	5.06809	4.12884	0.193621	0	0.000133	-1.70643	5.39723	3.6908	0.223655	0.009959	0.046772	-1.01867	6.53907	5.5204	0.293144	NR_037595	Antisense	NotIntergenic	2
RNA35079|NRED_1220_609	4e-06	0.000253	-1.84389	6.68503	4.84114	0.228625	3e-05	0.000497	-1.79018	6.63549	4.84531	0.251599	0.000284	0.007322	-1.5668	5.92422	4.35742	0.289664	0	9e-06	-3.71889	8.9412	5.22231	0.328715	ENST00000591958	SenseExonic	NotIntergenic	1
RNA35171|ENCODE_25_4364	0	1e-06	-0.947467	6.36301	5.41554	0.139314	0	2.2e-05	-0.904912	6.22188	5.31697	0.110274	0.00015	0.005373	-1.18328	6.06985	4.88658	0.16968	1e-06	0.000153	-0.98853	6.0133	5.02477	0.143651	ENST00000434707	Intergenic	ENST00000405369	4
RNA35234|ENCODE_91_2957	0.001755	0.011002	-0.706574	8.34322	7.63664	0.120427	1.7e-05	0.000346	-0.726742	7.13441	6.40767	0.094545	0.002752	0.025181	-0.929068	8.99228	8.06321	0.140294	0	9e-06	-2.26825	10.7584	8.49013	0.149701	ENST00000426635	Intergenic	ENST00000370435	4
RNA35632|ENCODE_500_1126	0.000473	0.004432	0.725113	5.88795	6.61306	0.141415	0.000776	0.004601	0.855767	5.88299	6.73875	0.121827	0.000935	0.013506	0.896045	6.96858	7.86462	0.123948	0.000782	0.008283	1.06514	6.40276	7.46791	0.168884	ENST00000420237	Intergenic	ENST00000366928;ENST00000366927;NM_138794	2
RNA35638|ENCODE_506_1122	1.2e-05	0.000439	-1.37372	6.33115	4.95743	0.199223	0	2e-06	-1.79327	6.16445	4.37118	0.22735	0.001416	0.017071	-1.13094	5.92501	4.79407	0.199462	9.3e-05	0.001952	-0.99217	6.17339	5.18122	0.157259	ENST00000435810	Intergenic	ENST00000366882;NM_001130690	2
RNA35870|ENCODE_740_831	1e-06	0.000106	-1.13565	6.93459	5.79894	0.136706	1e-06	7.4e-05	-1.36431	6.80999	5.44568	0.165345	0	0.000133	-1.85165	6.21298	4.36133	0.201788	2e-06	0.000199	-1.24291	6.66973	5.42682	0.154363	ENST00000425365	Intergenic	NM_019859;NM_000872;NM_019860	3
RNA36224|ENCODE_1094_684	0.00037	0.003738	0.888965	7.40127	8.29024	0.095969	0.000195	0.001687	0.740585	7.08299	7.82357	0.089999	0.000196	0.006209	1.08749	6.69198	7.77947	0.130216	0.000159	0.002797	0.994411	6.72922	7.72363	0.121147	ENST00000457321	Intergenic	ENST00000367459;NM_002922	3
RNA36510|ENCODE_1380_586	0	0	-1.16654	5.41506	4.24853	0.173013	0	2.2e-05	-1.1125	5.64816	4.53566	0.150271	0	0.000112	-1.29122	5.58293	4.29171	0.174582	0	4.6e-05	-1.19822	5.78789	4.58967	0.157072	ENST00000489535	SenseExonic	NotIntergenic	4
RNA36930|ENCODE_1800_502	1.3e-05	0.000457	1.02568	6.35978	7.38545	0.119352	2.7e-05	0.000468	0.659989	6.96467	7.62466	0.079811	2.1e-05	0.002213	1.11418	7.00313	8.11731	0.111335	8.7e-05	0.001847	0.940514	7.83361	8.77412	0.112424	NotAnotated	Intergenic	ENST00000423687	2
RNA37084|ENCODE_1954_475	0.00502	0.023171	-0.707798	9.93402	9.22622	0.086965	0.000215	0.001815	-0.641237	8.62648	7.98524	0.072683	0.00063	0.010873	-1.09198	10.1309	9.03892	0.110525	0	4.6e-05	-1.99384	11.2403	9.24648	0.132684	ENST00000441570	Intergenic	ENST00000370435	4
RNA37216|ENCODE_2086_451	0.011884	0.043167	-0.697068	10.9264	10.2293	0.08336	0.000858	0.004938	-0.749378	9.59801	8.84863	0.081638	0.000871	0.012996	-1.26214	11.249	9.98685	0.107208	0	3.9e-05	-2.2319	12.1771	9.94522	0.131419	ENST00000421704	Intergenic	ENST00000370435	3
RNA37307|ENCODE_2178_438	0	5.2e-05	-1.53044	6.37483	4.84439	0.193548	0	3.2e-05	-1.23984	6.17098	4.93114	0.17439	2.1e-05	0.002213	-1.28247	6.53905	5.25658	0.14664	3e-06	0.000216	-1.17821	6.75658	5.57837	0.133079	ENST00000411605	Intergenic	ENST00000439107	3
RNA37817|ENCODE_2689_334	0	2.5e-05	1.0008	11.0051	12.0059	0.068841	2e-06	9.9e-05	1.03002	11.1482	12.1782	0.07884	0.002019	0.021084	0.817894	10.0826	10.9005	0.086174	0.000111	0.002197	1.22248	11.1399	12.3623	0.086653	ENST00000428643	Intergenic	NM_052844	2
RNA38008|ENCODE_2881_244	6.5e-05	0.001186	-1.30122	8.99092	7.6897	0.127255	1e-06	5.5e-05	-1.93263	9.56186	7.62924	0.152183	8e-06	0.001443	-2.33772	7.5407	5.20298	0.281981	2e-06	0.00016	-2.87641	9.47094	6.59453	0.261419	ENST00000419627	Intergenic	NM_198392	3
RNA38712|RefSeq_645_3475	0.000275	0.003072	-0.982981	8.59958	7.6166	0.157136	0.017302	0.047959	-1.15739	7.75903	6.60164	0.204111	0.002232	0.022333	-1.18329	10.4256	9.24231	0.124491	0.001591	0.013631	-1.0536	10.3596	9.30602	0.101589	NR_027790	Intergenic	NM_001283042;NM_013396;NM_001283041	8
RNA38794|RefSeq_735_3278	0.000201	0.002491	-0.997709	8.51663	7.51892	0.153243	0.015272	0.043529	-1.12703	7.87333	6.7463	0.187787	0.002828	0.025635	-1.16729	10.4082	9.24088	0.126647	0.002086	0.016159	-1.01928	10.3797	9.36042	0.100177	NR_027791	Intergenic	NM_001283042;NM_013396;NM_001283041	6
RNA38811|RefSeq_752_3221	0	7.3e-05	-0.772042	5.92847	5.15643	0.105946	8.9e-05	0.001012	-0.592739	5.83312	5.24038	0.091116	0.000427	0.008847	-0.757579	5.91681	5.15923	0.141345	3e-06	0.000216	-0.71361	6.12586	5.41225	0.109069	NR_033861	Intergenic	ENST00000262300;NM_004203;NM_182687;NM_001258451;NM_001258450	5
RNA39671|RefSeq_1668_2045	4.1e-05	0.000894	-1.02268	7.23752	6.21484	0.116849	0	3.4e-05	-0.794762	7.15431	6.35955	0.123558	0.004467	0.031607	-0.64246	7.48544	6.84298	0.088775	0.00011	0.002185	-0.684999	7.50737	6.82237	0.086731	NR_024066	Antisense	NotIntergenic	6
RNA39743|RefSeq_1746_1992	4.5e-05	0.000938	0.838648	6.7295	7.56815	0.085843	0.000666	0.004111	0.810282	6.48748	7.29776	0.149375	0.000159	0.005526	1.02041	6.59922	7.61964	0.162552	7e-06	0.000377	1.184	6.69507	7.87907	0.146365	ENST00000438684	Intergenic	ENST00000411486;ENST00000441687;ENST00000432087;ENST00000414924;NM_001282963;NM_001282962;NM_018410	2
RNA39763|RefSeq_1767_1972	0.002694	0.014842	-0.616671	7.95797	7.3413	0.0928	1.7e-05	0.000346	-1.24545	8.97589	7.73044	0.110527	0.000808	0.012465	-0.757028	7.11423	6.3572	0.14456	0.003398	0.022376	-1.11541	8.61519	7.49979	0.148629	NotAnotated	Intergenic	ENST00000377473;NM_001085476;ENST00000377473;NM_001085476	9
RNA39764|RefSeq_1768_1970	2e-06	0.000154	1.18479	5.50952	6.69432	0.191636	0.00031	0.002354	0.847194	5.72971	6.5769	0.142075	0.001234	0.015728	0.951468	5.16244	6.1139	0.179048	0.000228	0.003554	0.968632	6.17889	7.14752	0.155061	NR_033928	Intergenic	NM_003844	3
RNA40453|RefSeq_2509_1286	0.005551	0.024926	0.848915	5.1374	5.98631	0.265201	0.000602	0.00381	0.858916	3.92069	4.7796	0.192696	0.00168	0.018887	1.69715	4.82038	6.51753	0.429998	4.2e-05	0.001166	2.11279	4.63327	6.74606	0.307727	NR_028366	Intergenic	NM_205856	8
RNA40914|RefSeq_3012_793	2e-06	0.000178	0.999321	7.67233	8.67165	0.098548	0	4.8e-05	1.14817	7.93446	9.08263	0.098852	0.000297	0.007429	1.17647	7.90333	9.0798	0.120786	0.001685	0.014105	0.749228	9.41084	10.1601	0.077154	NR_015395	Intergenic	ENST00000393256;ENST00000359481;NM_002665	2
RNA41099|RefSeq_3212_609	2e-05	0.000598	1.04902	9.12651	10.1755	0.084583	0.00148	0.007376	0.594406	9.96699	10.5614	0.062244	2e-06	0.000698	1.54615	8.84508	10.3912	0.108904	4e-06	0.000284	1.97027	9.51698	11.4873	0.132433	NR_002734	Antisense	NotIntergenic	1
RNA43032|UCSC_692_4651	1e-06	0.00013	1.75958	6.34075	8.10033	0.211671	0.000827	0.00481	1.85962	4.989	6.84862	0.353723	1.6e-05	0.001914	2.45399	6.41204	8.86603	0.266127	0.009311	0.044584	1.40541	6.83915	8.24456	0.269106	ENST00000455088;ENST00000441500	Intergenic	ENST00000551509;NM_001136213;ENST00000409832	8
RNA43061|UCSC_734_4558	1.9e-05	0.000572	0.841042	7.63695	8.47799	0.141697	0.001201	0.006327	0.883881	7.02837	7.91226	0.170797	0.000301	0.007492	1.26135	7.234	8.49535	0.177094	0.000693	0.007622	0.927921	7.28454	8.21246	0.21159	NotAnotated	Intergenic	ENST00000355171	4
RNA43255|UCSC_960_4143	5.1e-05	0.001019	0.753659	6.56809	7.32175	0.151489	0.000788	0.004646	0.628914	6.63753	7.26644	0.101727	0.000903	0.013242	0.775703	5.63434	6.41005	0.148746	0.000198	0.003229	1.27675	5.59741	6.87415	0.165182	ENST00000561095	SenseExonic	NotIntergenic	4
RNA44127|UCSC_2007_3179	5e-06	0.000255	0.817842	9.16395	9.98179	0.097089	0.000667	0.004112	0.622737	8.96232	9.58506	0.10422	0.000313	0.00761	0.873438	9.17985	10.0533	0.102663	0.000201	0.003265	0.69971	9.38669	10.0864	0.081882	NotAnotated	Intergenic	ENST00000403807	5
RNA44226|UCSC_2131_3093	0	2.6e-05	-1.09779	4.60682	3.50903	0.195011	0	4.6e-05	-0.787005	4.57696	3.78995	0.226294	0.000157	0.005485	-1.08539	4.9403	3.85491	0.194331	0	3.1e-05	-1.18976	5.55971	4.36995	0.164609	NR_109825	Intergenic	ENST00000327111;NM_005654	9
RNA45103|UCSC_3211_2517	0.000593	0.005144	-0.754761	8.4759	7.72114	0.210678	2.3e-05	0.000418	-1.61963	9.18247	7.56284	0.241802	1.6e-05	0.001914	-1.57628	7.56883	5.99255	0.232136	8e-06	0.000425	-1.91812	10.6908	8.77266	0.204559	NotAnotated	SenseExonic	NotIntergenic	1
RNA45330|UCSC_3511_2406	0	5.2e-05	-0.860768	5.85029	4.98952	0.174085	2e-06	0.000108	-1.01051	5.51635	4.50584	0.153941	0.000525	0.009837	-0.931673	5.3565	4.42482	0.19644	0.000134	0.002486	-0.773879	5.47538	4.7015	0.159044	ENST00000500118	Intergenic	ENST00000344683;NM_001172575;NM_001172574;NM_024596	2
RNA45431|UCSC_3634_2367	2e-06	0.00014	-1.13121	4.87617	3.74496	0.217902	6e-06	0.000186	-0.786826	4.92441	4.13759	0.202332	0.000807	0.012458	-0.825877	5.14703	4.32115	0.222914	0.00021	0.003376	-0.818823	5.27404	4.45521	0.164271	NR_039986	Intergenic	NM_052958	5
RNA45915|UCSC_4250_2179	4.9e-05	0.000991	-0.83553	6.56374	5.72821	0.154928	1.2e-05	0.000281	-1.5235	6.73896	5.21546	0.204898	0.000172	0.005762	-1.40407	6.57158	5.16751	0.218482	0	4.2e-05	-2.3529	7.8865	5.5336	0.221275	NR_038264	Antisense	NotIntergenic	6
RNA45956|UCSC_4293_2165	0.000132	0.001887	0.825017	6.99027	7.81529	0.095408	0	1.8e-05	1.34733	7.02484	8.37217	0.116421	0.007139	0.041153	0.783139	5.9181	6.70124	0.168896	3.7e-05	0.001076	1.41119	6.19279	7.60399	0.183615	NotAnotated	SenseExonic	NotIntergenic	1
RNA46623|UCSC_5129_1961	0.001865	0.011487	-0.919063	6.27133	5.35227	0.1753	6.6e-05	0.000832	-1.64169	6.98248	5.3408	0.206416	0.003607	0.028602	-0.655323	5.17889	4.52357	0.180286	0.000303	0.004315	-1.6692	7.08324	5.41404	0.263697	NotAnotated	Intergenic	ENST00000355285;NM_153000	2
RNA47656|UCSC_6380_1674	1.5e-05	0.000504	0.604614	11.673	12.2776	0.047831	1e-06	5.5e-05	0.884462	11.6508	12.5353	0.059006	3e-06	0.001011	0.743581	11.593	12.3366	0.049243	4e-06	0.000254	0.940818	12.1113	13.0521	0.052398	ENST00000442266	Intergenic	ENST00000593865	11
RNA48021|UCSC_6814_1580	2.3e-05	0.000635	1.02773	6.76528	7.79301	0.119099	8.6e-05	0.00099	1.03409	7.14167	8.17576	0.126649	0.000828	0.012607	1.01718	5.19785	6.21503	0.181589	0.000452	0.005665	1.23486	6.16885	7.40371	0.187591	NotAnotated	SenseExonic	NotIntergenic	10
RNA48196|UCSC_7035_1527	2.3e-05	0.000637	0.599049	11.6572	12.2563	0.049736	1e-06	5e-05	0.887104	11.6332	12.5203	0.06054	2e-06	0.000753	0.76136	11.5773	12.3387	0.052886	4e-06	0.000274	0.959834	12.0876	13.0474	0.053913	ENST00000443108	Intergenic	ENST00000593865	10
RNA48369|UCSC_7240_1473	2.6e-05	0.000694	0.777538	6.0232	6.80074	0.113234	0.000245	0.001994	0.83906	6.12029	6.95936	0.12892	0.003498	0.028215	0.917735	5.23227	6.15	0.171049	8.9e-05	0.001879	1.54314	5.52661	7.06975	0.185989	ENST00000476901	Intergenic	ENST00000454366;NM_016426	2
RNA48654|UCSC_7583_1386	1.5e-05	0.000503	1.90627	7.51234	9.41861	0.176653	0.000376	0.002707	1.79178	6.72728	8.51907	0.196626	4e-05	0.002819	2.55019	6.81236	9.36255	0.235142	0.003386	0.022325	1.42893	7.1448	8.57373	0.217575	ENST00000551881	Intergenic	ENST00000551509;NM_001136213;ENST00000409832	1
RNA48658|UCSC_7588_1385	9e-06	0.000381	2.01145	7.26325	9.27469	0.189564	0.0004	0.002835	1.73613	6.63621	8.37234	0.19769	0.000115	0.004685	2.4074	6.68501	9.09241	0.248278	0.002824	0.019761	1.49391	6.99018	8.48409	0.228951	ENST00000551881;ENST00000603308	Intergenic	ENST00000551509;NM_001136213;ENST00000409832	1
RNA48659|UCSC_7589_1385	1.2e-05	0.000445	2.07461	5.19815	7.27276	0.307475	0.003014	0.012551	1.45561	4.49053	5.94614	0.322727	7.1e-05	0.003729	2.83674	4.81477	7.65151	0.360452	0.002935	0.020261	1.79123	5.23083	7.02206	0.34884	ENST00000551881	Intergenic	ENST00000551509;NM_001136213;ENST00000409832	1
RNA48901|UCSC_7891_1304	0.000244	0.002836	1.24437	6.0287	7.27307	0.210719	2.6e-05	0.00046	1.981	5.62373	7.60473	0.227057	0.008207	0.044805	1.30264	3.98839	5.29103	0.294602	0.000118	0.002302	2.30177	4.43206	6.73383	0.321664	ENST00000483169	Intergenic	ENST00000378180	3
RNA49449|UCSC_8531_1150	6e-05	0.001128	0.695648	6.04703	6.74268	0.12815	0.001093	0.005911	0.747256	6.09443	6.84168	0.114848	0.001373	0.01677	0.918596	5.30505	6.22365	0.173097	0.000727	0.007872	1.45447	5.51432	6.96879	0.194471	NotAnotated	Intergenic	ENST00000454366;NM_016426	2
RNA49493|UCSC_8583_1140	0	4.4e-05	0.981407	10.8241	11.8055	0.069309	3e-06	0.000131	1.02709	11.0396	12.0666	0.075502	0.001681	0.018891	0.824713	9.8152	10.6399	0.086193	0.000157	0.002778	1.18018	10.9084	12.0885	0.087041	ENST00000495018	SenseExonic	NotIntergenic	6
RNA49825|UCSC_8985_1051	2.3e-05	0.000637	0.996302	7.54685	8.54315	0.128773	3.5e-05	0.000555	1.37788	7.32666	8.70454	0.134636	0.00876	0.046651	0.944683	6.35179	7.29647	0.170442	4.9e-05	0.001285	1.81455	6.39131	8.20586	0.187967	ENST00000468522	SenseExonic	NotIntergenic	6
RNA49923|UCSC_9100_1027	0.000352	0.003626	2.54929	5.38359	7.93287	0.354741	0.000269	0.002127	2.3238	4.26045	6.58425	0.453049	0.006727	0.039802	1.72725	4.30169	6.02895	0.407456	0.000919	0.009336	2.77961	5.03167	7.81127	0.395352	NR_036484	Antisense	NotIntergenic	5
RNA50124|UCSC_9337_977	1e-06	0.000128	-1.68867	12.0881	10.3994	0.105539	1.1e-05	0.00026	-1.36643	11.1315	9.76509	0.094245	4e-06	0.001097	-2.06934	12.4983	10.429	0.145548	8.4e-05	0.001804	-1.94028	11.944	10.0037	0.139159	ENST00000564564	Intergenic	ENST00000290705;NM_005946	2
RNA50496|UCSC_9798_864	0	7.4e-05	1.04057	5.23888	6.27946	0.196219	6.5e-05	0.00083	0.730027	5.83728	6.56731	0.130103	0.000119	0.004753	1.33604	5.70865	7.04469	0.1788	5.3e-05	0.00135	0.981716	6.662	7.64371	0.139476	NR_038836	Intergenic	ENST00000427390;NM_001145004	6
RNA50568|UCSC_9885_839	1e-06	0.000107	-1.31868	6.82864	5.50996	0.18566	2e-05	0.00038	-2.22548	8.02256	5.79708	0.261789	0.000465	0.009211	-2.24287	8.29595	6.05308	0.279388	0.000427	0.005438	-1.18382	6.99383	5.81002	0.226398	ENST00000507322	Intergenic	ENST00000359562	4
RNA50984|UCSC_10399_693	1.2e-05	0.000437	0.66655	11.8681	12.5346	0.050389	7e-06	0.0002	0.707219	11.9447	12.6519	0.050348	0.000345	0.007986	0.904709	11.3769	12.2816	0.067858	0.000407	0.005265	0.795766	12.0014	12.7972	0.055873	ENST00000242630	Intergenic	ENST00000424649;ENST00000228307;NM_001080855;NM_002859;NM_001243756	1
RNA51037|UCSC_10459_672	2e-06	0.000178	-1.27695	6.75063	5.47369	0.212826	3.3e-05	0.000528	-2.4223	8.06435	5.64205	0.281282	0.000427	0.008847	-2.3327	8.34703	6.01432	0.280381	0.000597	0.006896	-1.25675	6.78456	5.52781	0.248445	ENST00000509640	Intergenic	ENST00000359562	4
RNA51106|UCSC_10544_645	4e-06	0.000245	-0.892021	5.11933	4.22731	0.169664	2e-06	9.6e-05	-0.959102	5.36077	4.40167	0.148194	8e-06	0.001447	-0.909373	5.33612	4.42675	0.180945	0.008939	0.043412	-0.920757	7.43966	6.51891	0.221498	NotAnotated	Antisense	NotIntergenic	2
RNA51532|UCSC_11096_482	2.3e-05	0.000635	0.646265	6.79863	7.44489	0.072828	1e-06	8.2e-05	0.942748	6.75145	7.6942	0.09425	6e-06	0.001302	1.26529	6.61172	7.87701	0.139609	0.001781	0.01463	1.07471	6.96228	8.03699	0.138149	ENST00000524165	Intergenic	NM_002467	3
RNA51945|UCSC_11557_323	0.000437	0.004192	-0.601677	11.1791	10.5774	0.105571	7e-06	0.000211	-0.89667	10.9964	10.0997	0.136422	1.8e-05	0.002061	-0.733859	11.07	10.3362	0.115371	0.001533	0.013288	-1.2915	11.0304	9.73889	0.134085	ENST00000423954	SenseExonic	NotIntergenic	3
RNA52079|UCSC_11703_242	2.1e-05	0.000611	-1.5785	12.8465	11.268	0.112938	4e-06	0.000145	-1.42571	12.0294	10.6037	0.118575	0.000135	0.005082	-2.05522	13.9088	11.8536	0.115329	0.0011	0.010548	-1.15066	12.8985	11.7478	0.110443	NR_003669	Intergenic	ENST00000394485	3
RNA53598|H-InvDB_870_480	0.000102	0.001596	0.903194	5.87604	6.77924	0.138221	0.006867	0.02376	0.710987	6.38795	7.09893	0.137577	0.000463	0.00918	1.28356	5.14887	6.43243	0.197801	0.010114	0.047258	0.992412	6.42261	7.41502	0.172773	ENST00000535410	SenseExonic	NotIntergenic	2
RNA53742|H-InvDB_1019_432	0.000183	0.002344	-0.930607	7.10536	6.17475	0.12641	0.000405	0.002861	-1.06648	6.49425	5.42777	0.1615	3.1e-05	0.002553	-2.51574	12.8884	10.3726	0.205996	5e-05	0.001298	-2.48273	9.44946	6.96672	0.243968	NotAnotated	Antisense	NotIntergenic	2
RNA54999|H-InvDB_2362_264	0.000501	0.004601	-1.02795	7.61066	6.58271	0.130536	0.008191	0.027137	-0.644884	7.42722	6.78234	0.117835	0.008453	0.045644	-0.87524	6.42118	5.54594	0.185019	1.7e-05	0.000652	-1.31793	6.8095	5.49157	0.172057	NotAnotated	SenseNonExonic	NotIntergenic	1
RNA57904|UCRs_219_248	0	3.2e-05	-1.44602	4.87843	3.4324	0.247505	3e-06	0.000119	-1.02382	4.85915	3.83533	0.223119	0.000539	0.00994	-0.926466	5.33446	4.40799	0.242786	0.000222	0.003505	-0.983245	5.48083	4.49759	0.204898	NotAnotated	Intergenic	NM_025212	1
RNA58403|CombinedLit_397_365	0.00064	0.00541	1.08675	5.34355	6.4303	0.22102	0.000208	0.001767	1.71178	5.07341	6.7852	0.234376	0.00474	0.032646	1.08893	3.94314	5.03207	0.258796	0.001874	0.015127	1.35566	4.40181	5.75746	0.244811	NotAnotated	Intergenic	ENST00000400393	1
RNA58651|asoverlaps_185_2551	1e-06	0.000107	0.887766	9.35432	10.2421	0.080835	0	1.1e-05	0.820361	9.58375	10.4041	0.060186	0.000201	0.006252	0.720533	9.26338	9.98392	0.091902	6e-06	0.000327	1.02722	10.1564	11.1836	0.072478	ENST00000606194	Antisense	NotIntergenic	3
RNA59023|asoverlaps_669_1283	8e-06	0.000358	1.25565	7.2204	8.47605	0.137322	0.002711	0.011597	0.700949	8.27061	8.97156	0.080436	0	0.000301	2.75256	5.60479	8.35735	0.285226	1e-06	0.000147	3.05297	5.56713	8.62009	0.300607	NR_109892	Antisense	NotIntergenic	4
RNA59040|asoverlaps_692_1235	1.8e-05	0.000556	-1.12982	8.53198	7.40216	0.122691	1.1e-05	0.000267	-0.896405	7.93691	7.04051	0.113081	5.2e-05	0.003178	-1.4092	9.76175	8.35255	0.1572	0.001804	0.01477	-1.07971	8.81199	7.73228	0.167823	NotAnotated	Antisense	NotIntergenic	1
RNA59555|RNAz_266_392	0.000171	0.002239	0.943818	5.51529	6.45911	0.203363	0.000487	0.003266	1.32883	5.55846	6.88729	0.174062	2.2e-05	0.002295	1.70734	5.1278	6.83514	0.210623	0.002959	0.020355	1.11454	4.91977	6.03431	0.23346	NotAnotated	Antisense	NotIntergenic	1
RNA59841|RNAz_553_348	6.5e-05	0.001185	1.20115	4.72816	5.9293	0.193928	0.000724	0.004365	1.13446	5.04202	6.17648	0.194142	0.00188	0.020229	1.16499	4.21348	5.37847	0.250558	0.003287	0.021892	1.21151	5.44685	6.65836	0.218304	NotAnotated	SenseNonExonic	NotIntergenic	1
RNA60101|RNAz_813_318	0	7.9e-05	-1.46002	5.68468	4.22466	0.201306	0	3.8e-05	-1.41433	5.24969	3.83536	0.202784	5.9e-05	0.003361	-1.29315	5.89751	4.60437	0.199302	2.7e-05	0.000877	-1.20425	6.03656	4.83231	0.184299	NotAnotated	Intergenic	ENST00000555187	1
RNA60258|RNAz_970_311	0.0058	0.025719	-0.947327	6.93254	5.98521	0.167668	0.009761	0.03104	-0.871077	6.75848	5.88741	0.199658	0.003141	0.026968	-1.12464	7.26552	6.14088	0.258642	0.00382	0.024169	-0.841495	5.62927	4.78777	0.25052	NotAnotated	Antisense	NotIntergenic	1
RNA60315|RNAz_1027_308	0	1.3e-05	1.14637	11.5976	12.744	0.068502	0	3.5e-05	1.22158	11.6429	12.8644	0.064306	0.003361	0.027738	0.851834	10.4191	11.2709	0.097496	2.8e-05	0.000895	1.36799	10.9789	12.3468	0.08981	NotAnotated	Intergenic	ENST00000228825	1
RNA60514|RNAz_1226_294	0	2e-06	-1.52077	5.06274	3.54197	0.227249	0	1.5e-05	-1.20103	4.77161	3.57058	0.237371	0.001966	0.020749	-1.20686	4.88363	3.67677	0.223672	1e-06	0.000115	-1.05512	5.22959	4.17447	0.190496	NotAnotated	Intergenic	ENST00000360683	1
RNA60842|RNAz_1556_279	0.012902	0.045773	1.07987	4.87207	5.95194	0.314935	3.5e-05	0.000554	2.40784	4.8323	7.24014	0.350408	0.000172	0.005762	2.04667	4.72717	6.77385	0.395184	0.002463	0.018114	1.40843	4.72652	6.13495	0.32243	NotAnotated	Intergenic	ENST00000230792	1
RNA60957|RNAz_1671_277	0.000825	0.006449	0.618288	6.6197	7.23798	0.180092	3e-05	0.000499	0.967183	6.06604	7.03322	0.231705	0.002184	0.022066	1.48572	5.34493	6.83064	0.262887	0.003383	0.022318	1.28543	4.9746	6.26003	0.312565	NotAnotated	Intergenic	NM_001258389;NM_001258388;NM_199133	1
RNA60993|RNAz_1707_277	0	3.2e-05	-1.80677	6.00729	4.20053	0.252037	7e-06	0.000202	-1.40981	5.87002	4.46021	0.218556	0.000178	0.00586	-1.26646	5.03694	3.77048	0.204591	0.002189	0.016718	-0.835909	5.35192	4.51601	0.174456	NotAnotated	SenseNonExonic	NotIntergenic	1
RNA61011|RNAz_1725_276	0	2e-06	-1.65616	5.10664	3.45047	0.248609	0	2e-06	-1.51125	4.91504	3.40379	0.220961	0.000516	0.00974	-1.47169	5.30879	3.83709	0.260775	0.00016	0.002809	-1.24014	5.62437	4.38422	0.235049	NotAnotated	Intergenic	NM_052832;NM_001282356;NM_001282357	1
RNA61110|RNAz_1824_275	0	1e-06	-1.13407	4.92874	3.79467	0.286348	1e-06	7.7e-05	-0.762186	4.68926	3.92707	0.245287	0.000222	0.006521	-1.06819	4.84984	3.78165	0.219471	0	1.4e-05	-1.07454	4.98516	3.91062	0.150992	NotAnotated	Antisense	NotIntergenic	1
RNA61165|RNAz_1879_274	6.6e-05	0.001191	-0.645772	4.73642	4.09065	0.140155	5e-06	0.000171	-1.08824	5.07345	3.98521	0.204842	0	7.6e-05	-1.39179	5.06214	3.67035	0.189861	2e-06	0.000175	-1.03097	5.42594	4.39496	0.181349	NotAnotated	SenseNonExonic	NotIntergenic	1
RNA61204|RNAz_1918_273	0.007748	0.031602	-0.786316	10.3311	9.54476	0.080914	1.4e-05	0.000314	-0.775716	11.009	10.2333	0.06214	0.001379	0.016807	-1.32722	9.91279	8.58558	0.167869	0.002046	0.015953	-0.968401	9.51855	8.55015	0.154899	NotAnotated	SenseNonExonic	NotIntergenic	1
RNA61205|RNAz_1919_273	0	6.4e-05	-1.68662	4.80931	3.12269	0.267065	6e-06	0.000181	-1.1021	4.5483	3.4462	0.261437	0.000325	0.007754	-1.25374	4.80154	3.54779	0.227906	0.002786	0.019611	-0.96269	5.1747	4.21201	0.196129	NotAnotated	Intergenic	ENST00000396591	1
RNA61370|RNAz_2084_269	0.000932	0.007057	-0.768773	6.62556	5.85679	0.194794	5e-06	0.000161	-1.21419	7.03277	5.81859	0.178733	0.000469	0.00926	-1.08444	5.69189	4.60745	0.239305	0.000984	0.009802	-1.11244	6.37709	5.26465	0.241227	NotAnotated	Intergenic	NM_018704	1
RNA61404|RNAz_2118_268	0.00158	0.010252	1.24585	4.89072	6.13657	0.279271	0.005511	0.019998	0.996757	3.62904	4.62579	0.393228	0.002032	0.021137	1.21901	3.4411	4.66011	0.290395	5.9e-05	0.001441	2.25908	4.42593	6.685	0.355305	NotAnotated	Antisense	NotIntergenic	1
RNA61545|RNAz_2259_263	0.002729	0.014972	-0.669343	8.04647	7.37712	0.107262	3.2e-05	0.00052	-0.975799	8.03854	7.06274	0.10662	0.000499	0.009578	-1.23551	9.06463	7.82912	0.164772	0.004983	0.028987	-0.608823	8.07692	7.4681	0.122854	NotAnotated	SenseNonExonic	NotIntergenic	1
RNA61579|RNAz_2293_262	0.000181	0.002336	-0.755424	5.94611	5.19069	0.122141	1e-06	6.5e-05	-0.743717	6.13344	5.38972	0.14298	0.000485	0.00944	-0.688465	5.32016	4.63169	0.148831	1e-06	9.2e-05	-0.863089	5.80439	4.9413	0.142053	NotAnotated	SenseNonExonic	NotIntergenic	1
RNA61675|RNAz_2389_257	9.3e-05	0.001493	-0.955293	5.79046	4.83517	0.144751	0	2.2e-05	-0.769543	5.54186	4.77232	0.114044	2e-06	0.000672	-1.03339	5.79867	4.76529	0.140647	4.4e-05	0.001203	-0.771708	6.06568	5.29397	0.125816	NotAnotated	Intergenic	ENST00000394824;NM_002135;NM_173157;NM_001202233	1
RNA61769|RNAz_2483_252	0.004703	0.022089	0.606252	5.08818	5.69443	0.200058	8.3e-05	0.000968	0.615392	4.97728	5.59267	0.131787	0.001468	0.017436	0.758135	4.77327	5.53141	0.146575	0.000799	0.008385	0.908632	5.11641	6.02504	0.162613	NotAnotated	Antisense	NotIntergenic	1
RNA61776|RNAz_2490_252	0	5e-06	-1.29815	6.23372	4.93558	0.150385	0	3.9e-05	-1.23351	5.60404	4.37053	0.165104	5.3e-05	0.003183	-1.80135	6.3842	4.58285	0.21885	0	3.8e-05	-1.36419	6.31165	4.94746	0.166322	NotAnotated	Intergenic	ENST00000394139;ENST00000224356	1
RNA61829|RNAz_2543_249	0.002157	0.012715	-0.641162	6.74715	6.10599	0.10123	6e-06	0.000182	-0.894321	6.84133	5.947	0.100718	5.1e-05	0.003166	-1.00059	6.70988	5.70929	0.123761	1e-06	0.000132	-0.97895	6.82085	5.8419	0.118652	NotAnotated	SenseNonExonic	NotIntergenic	1
RNA62061|RNAz_2776_240	0	0	-1.96201	5.29583	3.33381	0.258577	0	5e-06	-1.50609	4.83137	3.32528	0.233094	4e-06	0.001168	-1.49736	5.23312	3.73577	0.228077	7e-06	0.000364	-1.20479	5.38721	4.18242	0.189505	NotAnotated	Antisense	NotIntergenic	1
RNA62185|RNAz_2903_240	2.7e-05	0.0007	0.648886	8.07208	8.72096	0.068694	8e-06	0.000215	1.02992	8.17321	9.20313	0.092079	0.00016	0.005542	0.679186	8.72383	9.40302	0.063719	0.000567	0.006641	0.739645	8.85808	9.59773	0.09998	NotAnotated	Antisense	NotIntergenic	1
RNA62196|RNAz_2914_240	0.001675	0.010675	0.776214	5.34405	6.12027	0.207436	0.002927	0.01228	0.749606	6.87143	7.62104	0.127353	0.002331	0.022891	1.29661	4.5	5.7966	0.262228	0.008576	0.042203	0.986599	4.65749	5.6441	0.23294	NotAnotated	Intergenic	ENST00000540440	1
RNA62459|RNAz_3177_238	0	4e-06	-1.2838	5.13276	3.84896	0.265878	0	1.8e-05	-0.872099	4.65385	3.78175	0.210244	0.001437	0.017214	-0.732886	5.2537	4.52081	0.173376	0.000449	0.005647	-0.66082	5.16369	4.50287	0.144504	NotAnotated	SenseNonExonic	NotIntergenic	1
RNA62855|RNAz_3573_235	0.002894	0.015596	0.601966	5.87406	6.47602	0.145608	0.007744	0.026	0.585896	5.81564	6.40154	0.136278	0.007446	0.042193	0.797065	4.96062	5.75768	0.169011	0.001858	0.015033	0.892326	5.52059	6.41291	0.192704	NotAnotated	SenseNonExonic	NotIntergenic	1
RNA62907|RNAz_3625_235	0.000116	0.001737	0.944503	8.72178	9.66628	0.085577	8.4e-05	0.00098	0.862613	9.07954	9.94216	0.070756	2.5e-05	0.002381	1.50305	7.37981	8.88286	0.144954	6.5e-05	0.001543	1.65985	8.04758	9.70743	0.137275	ENST00000561405	Intergenic	ENST00000307145;NM_015995	1
RNA63230|RNAz_3948_230	0	2.6e-05	-0.944048	6.53002	5.58597	0.123073	0	1.4e-05	-0.941579	6.53625	5.59466	0.164331	5e-06	0.001234	-1.2017	5.921	4.7193	0.163482	0	1.4e-05	-1.18953	6.03165	4.84212	0.154117	NotAnotated	Intergenic	NM_001130010;NM_001290233	1
RNA63280|RNAz_3998_230	6.1e-05	0.00113	0.973029	4.73182	5.70486	0.189626	5.7e-05	0.000759	1.08792	4.85366	5.94159	0.199024	0.001063	0.014475	0.944274	4.69774	5.64201	0.213558	0.000208	0.003355	1.39721	5.08416	6.48138	0.245903	NotAnotated	Antisense	NotIntergenic	1
RNA63422|RNAz_4140_227	0.001184	0.008357	-0.741581	7.95635	7.21477	0.125718	7e-06	0.000208	-1.10855	8.0875	6.97894	0.102819	0.000308	0.007558	-1.26312	8.34139	7.07827	0.174367	0.000252	0.003827	-0.920914	7.52778	6.60686	0.156053	NotAnotated	SenseNonExonic	NotIntergenic	1
RNA63649|RNAz_4369_222	1e-06	9.9e-05	-1.0926	5.93528	4.84268	0.164489	0	2e-06	-0.967916	5.86545	4.89753	0.141148	8.3e-05	0.00403	-1.18017	5.65201	4.47184	0.208351	0.000802	0.008409	-0.799053	5.35123	4.55218	0.180921	NotAnotated	Intergenic	ENST00000359629;ENST00000356842;NM_138559;NM_018014	1
RNA63795|RNAz_4515_219	0.001184	0.008357	1.14954	4.58024	5.72978	0.292689	1.5e-05	0.000326	1.63322	5.24164	6.87486	0.250907	2.6e-05	0.002381	1.60489	5.65521	7.2601	0.274369	7.1e-05	0.001626	2.27592	5.86781	8.14373	0.278906	NotAnotated	Antisense	NotIntergenic	1
RNA63801|RNAz_4521_218	0.00163	0.010458	0.623728	6.799	7.42272	0.122012	1e-06	7.1e-05	1.57748	8.5907	10.1682	0.1301	0.001739	0.019252	1.11424	7.47658	8.59082	0.161125	3e-06	0.000228	1.62298	7.04548	8.66846	0.150066	NotAnotated	Antisense	NotIntergenic	1
RNA64113|RNAz_4833_210	3.5e-05	0.000817	-1.21747	6.95623	5.73876	0.177126	0.005375	0.019633	-0.711088	7.19634	6.48525	0.123582	0.000671	0.011249	-1.17002	7.17007	6.00005	0.170221	9.6e-05	0.001986	-0.88581	7.95423	7.06842	0.106939	NotAnotated	SenseNonExonic	NotIntergenic	1
RNA64352|RNAz_5073_201	1e-06	9.7e-05	0.761751	7.58191	8.34366	0.072431	0	1.1e-05	0.815641	7.86942	8.68506	0.071406	0.000341	0.00795	0.814388	6.97403	7.78841	0.104564	0.000354	0.004769	1.03481	7.31241	8.34723	0.120714	NotAnotated	Antisense	NotIntergenic	1
RNA64608|RNAz_5329_200	0	6e-06	-1.60741	5.21815	3.61074	0.281144	0	1.4e-05	-1.33485	5.03041	3.69557	0.3006	0.000243	0.006832	-1.19687	5.18878	3.99191	0.203162	4e-06	0.000287	-0.987892	5.47157	4.48367	0.15135	NotAnotated	Intergenic	ENST00000400316;NM_194449	1
RNA96359|EvoFold_178_267	6e-05	0.001128	0.81589	15.1112	15.927	0.039037	5.7e-05	0.000758	0.753728	15.1266	15.8803	0.034135	2.1e-05	0.002213	1.05267	14.3814	15.434	0.050555	0.000222	0.003501	1.03825	14.6843	15.7225	0.051135	NotAnotated	Antisense	NotIntergenic	1
RNA96360|EvoFold_179_267	5e-05	0.000996	0.832607	15.049	15.8816	0.038835	0.000213	0.001798	0.695822	15.0366	15.7324	0.03359	0.000345	0.007983	0.975777	14.2162	15.192	0.052066	0.000502	0.006125	0.972766	14.5441	15.5169	0.050886	NotAnotated	Antisense	NotIntergenic	1
RNA96361|EvoFold_180_267	2.7e-05	0.000698	0.842317	14.0327	14.875	0.042282	0.000123	0.001248	0.691641	14.1835	14.8752	0.035224	9e-06	0.001459	0.898669	13.3211	14.2198	0.054374	1.1e-05	0.00049	1.26021	13.7144	14.9746	0.062454	NotAnotated	Antisense	NotIntergenic	1
RNA96362|EvoFold_181_267	3.9e-05	0.00087	0.951671	15.0606	16.0123	0.042794	7.4e-05	0.0009	0.78539	15.1643	15.9497	0.035968	3.1e-05	0.002553	1.10791	14.3135	15.4214	0.052564	8.7e-05	0.001855	1.14513	14.6431	15.7882	0.055617	NotAnotated	Antisense	NotIntergenic	1
RNA96370|EvoFold_190_265	1.6e-05	0.000514	1.01239	15.0894	16.1017	0.045742	9e-06	0.000233	0.908109	15.1508	16.059	0.038037	2.8e-05	0.002451	1.24062	14.2075	15.4482	0.064648	0.000236	0.003644	1.11213	14.7229	15.835	0.05679	NotAnotated	Antisense	NotIntergenic	1
RNA96371|EvoFold_191_265	2.6e-05	0.000683	0.981696	15.1118	16.0935	0.043498	1.4e-05	0.00031	0.865837	15.1109	15.9767	0.037042	1.6e-05	0.001914	1.19756	14.1594	15.357	0.062427	0.000573	0.006684	1.04869	14.7224	15.7711	0.055727	NotAnotated	Intergenic	NM_001017986;NM_001004340;ENST00000392948	1
RNA96413|EvoFold_236_255	5.4e-05	0.001047	-1.4099	8.59926	7.18936	0.204672	3e-05	0.000501	-1.6379	8.45824	6.82034	0.220615	0.00059	0.010474	-1.316	9.57155	8.25555	0.214764	4e-06	0.000254	-1.66056	8.61907	6.95851	0.264258	NotAnotated	Antisense	NotIntergenic	1
RNA96460|EvoFold_285_245	1.5e-05	0.000504	0.966506	14.8067	15.7732	0.043372	2.3e-05	0.000424	0.884073	14.8229	15.707	0.039611	0.000113	0.004664	1.11171	13.8055	14.9172	0.061584	5.3e-05	0.001342	1.22913	14.4138	15.643	0.058125	NotAnotated	Antisense	NotIntergenic	1
RNA96609|EvoFold_448_218	6e-06	0.000294	1.05651	12.2429	13.2994	0.065143	0.0012	0.006323	0.60066	12.7743	13.3749	0.045013	1e-06	0.000415	1.49669	10.3167	11.8134	0.110028	1e-06	0.000126	1.48031	11.5378	13.0181	0.092615	NotAnotated	Antisense	NotIntergenic	1

## Sheet: Common DE-PCGs
GeneName	Gastric						Colon						Liver						Lung
	P_value	Q_value	FC	Mean in Normal	Mean in Cancer	Coefficient of Variance	P_value	Q_value	FC	Mean in Normal	Mean in Cancer	Coefficient of Variance	P_value	Q_value	FC	Mean in Normal	Mean in Cancer	Coefficient of Variance	P_value	Q_value	FC	Mean in Normal	Mean in Cancer	Coefficient of Variance
ABCA12	2e-05	0.000486	1.38099	5.20035	6.58134	0.24019	0.003113	0.010285	1.16831	5.78482	6.95314	0.224245	0.00601	0.029086	1.16847	3.96287	5.13134	0.317645	0	5e-06	3.31233	5.40064	8.71297	0.312273
ADAMTS14	0.000277	0.002353	0.821383	6.28727	7.10866	0.140634	6e-05	0.000565	1.06557	6.75156	7.81713	0.157762	0.01298	0.048989	1.03063	4.44556	5.47619	0.240782	4.1e-05	0.000628	1.72277	5.60956	7.33233	0.232541
ANLN	8e-06	0.000291	1.79427	6.14468	7.93895	0.182499	5e-06	0.00012	1.75309	6.41375	8.16683	0.172106	1e-06	0.000264	2.89078	4.28654	7.17732	0.369566	4e-06	0.000145	3.34545	5.59469	8.94014	0.321509
ARHGAP11A	3e-06	0.00019	1.37785	5.72496	7.10281	0.175224	0.010149	0.025957	0.640033	6.82658	7.46661	0.112459	1e-06	0.000231	2.36855	4.46608	6.83463	0.284752	0.000493	0.003655	1.4178	5.54477	6.96257	0.222322
ARHGAP11B	1e-05	0.000323	1.1929	10.2298	11.4227	0.085927	0.001438	0.00564	0.636772	11.0474	11.6842	0.053503	0	0.000119	1.91193	8.50209	10.414	0.129933	0.001395	0.007936	1.03643	9.91156	10.948	0.090163
ASPM	1e-06	0.000114	1.66517	7.61392	9.27908	0.146488	0.000102	0.000815	0.965866	8.50611	9.47198	0.093944	0	0.000119	2.90074	6.96927	9.87002	0.234426	1e-06	8.4e-05	2.72557	7.02933	9.7549	0.219899
ATAD2	0.00294	0.012707	0.693211	8.56937	9.26258	0.087014	5.4e-05	0.000525	0.903006	8.21956	9.12257	0.087432	2.3e-05	0.001039	1.30376	9.06585	10.3696	0.123929	0.000365	0.002961	1.31982	8.87798	10.1978	0.113238
ATIC	3.3e-05	0.000632	0.625994	9.65676	10.2828	0.072275	1.4e-05	0.000218	0.736177	9.98789	10.7241	0.062704	0.006705	0.031243	0.738803	10.1087	10.8475	0.095063	3.4e-05	0.000564	0.854325	10.7245	11.5789	0.064563
ATR	2e-06	0.00016	0.601345	9.13481	9.73616	0.056273	2e-06	7.7e-05	0.689382	9.41971	10.1091	0.059827	1.3e-05	0.000794	0.617734	9.29611	9.91385	0.062471	0.000267	0.002349	0.609027	9.86967	10.4787	0.090226
AURKA	6.2e-05	0.000931	1.42713	10.254	11.6811	0.101359	0.000202	0.001306	1.07053	10.889	11.9595	0.080002	2e-06	0.000378	1.80272	9.67478	11.4775	0.116975	1.6e-05	0.000354	1.66851	9.70048	11.369	0.114553
B4GALT2	1e-06	9.5e-05	0.932106	7.33495	8.26706	0.094846	3e-06	8.5e-05	0.716732	7.8429	8.55963	0.096218	0.00031	0.004363	0.802693	8.31971	9.1224	0.103566	4e-05	0.00062	1.09319	8.52609	9.61929	0.097467
BIRC5	2e-05	0.000482	1.28796	8.12464	9.4126	0.113242	0.000249	0.001524	0.958941	8.82864	9.78758	0.10675	2e-06	0.000362	2.0428	7.55725	9.60005	0.181411	6e-06	0.000191	2.42421	8.12333	10.5475	0.178027
BLM	7.1e-05	0.001013	1.19583	6.11539	7.31121	0.157282	2.2e-05	0.00029	1.08184	6.38829	7.47013	0.12648	4e-06	0.000444	1.44315	4.96067	6.40383	0.212412	0.000374	0.00301	1.52557	6.62834	8.15391	0.17893
BRCA1	1e-06	9.5e-05	1.19113	6.79274	7.98387	0.127614	0.00073	0.003346	0.763429	7.51329	8.27672	0.098728	0.005921	0.02878	0.696573	7.37111	8.06768	0.136286	4e-06	0.000157	1.47997	8.16643	9.6464	0.13195
BRCA2	6.2e-05	0.000932	0.748467	6.74587	7.49434	0.105671	1.8e-05	0.000251	0.987913	7.03033	8.01825	0.110352	0.000604	0.006564	0.663091	6.33333	6.99642	0.122682	0.000649	0.004461	0.919368	7.0405	7.95987	0.126831
BUB1	2.6e-05	0.000553	1.60756	8.25694	9.8645	0.15435	0.00847	0.022501	0.624133	9.12766	9.75179	0.110918	0	0.000182	2.89136	5.94479	8.83615	0.294466	9.4e-05	0.001119	2.26961	8.11354	10.3831	0.180801
C13orf34	1.1e-05	0.000342	0.909186	7.52709	8.43627	0.087995	1e-05	0.00018	0.963415	7.94452	8.90794	0.089586	4e-06	0.000476	0.869178	6.71796	7.58714	0.099067	4.8e-05	0.000705	0.942087	7.70249	8.64457	0.098705
C15orf42	2.1e-05	0.000493	1.3121	7.37155	8.68365	0.128482	0.000685	0.003193	0.82965	8.0425	8.87215	0.094119	0.000149	0.002758	1.00914	6.78571	7.79485	0.116846	0.016005	0.049761	0.994695	7.23414	8.22883	0.153441
C16orf88	7e-05	0.001007	0.693314	8.08754	8.78085	0.084866	9e-06	0.000173	0.601913	8.35951	8.96142	0.058977	0.000905	0.008465	0.617401	8.00201	8.61941	0.08937	0.000916	0.005777	0.84788	8.95908	9.80696	0.085278
C5orf34	0.001808	0.008924	0.777651	6.53102	7.30867	0.14294	9.5e-05	0.000776	0.596825	6.71642	7.31325	0.155112	3.9e-05	0.001338	1.42312	5.80111	7.22423	0.162699	0.000385	0.003079	1.30292	6.96863	8.27156	0.159388
C9orf140	3.4e-05	0.000643	1.21206	6.86209	8.07414	0.142455	2.4e-05	0.000301	1.31574	7.81485	9.1306	0.133854	0.001284	0.010545	1.26975	4.7812	6.05095	0.258095	0	8e-06	2.99598	5.79258	8.78856	0.271071
CAD	1.3e-05	0.000383	0.888378	8.4247	9.31308	0.080973	3e-06	8.3e-05	0.886557	8.88093	9.76749	0.069255	0.000191	0.003208	0.896813	8.96012	9.85694	0.076615	0.001106	0.006671	0.726127	9.73625	10.4624	0.0641
CCDC99	0.00011	0.001307	0.627275	8.01778	8.64505	0.068	1.1e-05	0.00019	0.657342	8.01087	8.66821	0.069105	2e-06	0.000378	1.23664	7.56562	8.80227	0.100986	0.000826	0.005349	0.703598	8.66817	9.37177	0.072392
CCNA2	0.000119	0.001372	1.38131	10.5343	11.9156	0.105325	0.002809	0.009483	0.718622	11.5713	12.29	0.061189	0	0.000119	2.23171	8.7742	11.0059	0.153759	0.000193	0.001864	1.84778	10.1492	11.997	0.130073
CCNB1	7.1e-05	0.001013	1.18275	8.70182	9.88457	0.105931	0.000801	0.003603	0.926923	9.47327	10.4002	0.084076	0	0.000119	2.34398	7.38468	9.72865	0.197574	1.1e-05	0.000278	2.4399	8.58382	11.0237	0.173941
CCNE1	0.00051	0.003545	1.47345	6.89698	8.37043	0.197286	9.5e-05	0.000776	0.776139	7.08675	7.86289	0.088517	0.000831	0.007998	1.12061	6.51664	7.63725	0.181255	0.001392	0.007926	1.64468	7.21311	8.8578	0.193064
CCNF	4e-06	0.000207	1.53851	7.33195	8.87045	0.143035	2.3e-05	0.000299	1.26128	7.98563	9.24691	0.112071	3e-06	0.000398	2.05323	6.11651	8.16974	0.216076	4e-06	0.000154	2.26438	7.16999	9.43437	0.185829
CCR8	0.000186	0.001815	0.97094	4.82366	5.7946	0.142733	5e-06	0.000122	1.27244	4.91434	6.18678	0.171424	0.004367	0.023461	0.905877	4.47055	5.37642	0.181365	0.00065	0.004463	1.05049	6.44195	7.49244	0.164363
CCT3	5.7e-05	0.00088	0.738564	11.9181	12.6567	0.050812	0	2.5e-05	0.930096	12.0076	12.9377	0.05532	0	0.000182	1.2717	12.2361	13.5078	0.070182	0.000173	0.001714	0.927764	12.4069	13.3347	0.056154
CCT6A	6e-06	0.00025	0.646046	11.4336	12.0796	0.05028	1e-06	5.5e-05	0.880513	11.3983	12.2789	0.049992	3e-06	0.000407	0.792784	11.3645	12.1572	0.044234	2.3e-05	0.000441	0.890287	12.0498	12.9401	0.051863
CDC25A	3e-06	0.000185	1.31134	4.75838	6.06972	0.2284	8e-05	0.000694	1.06202	6.01356	7.07558	0.15401	9.6e-05	0.002196	1.67638	4.48127	6.15766	0.296897	1.8e-05	0.000379	2.24066	4.39956	6.64023	0.29173
CDC45	4e-06	0.000217	1.35646	6.75831	8.11477	0.143018	0.000244	0.001502	1.05222	7.44617	8.49839	0.129805	0.000141	0.002681	1.39753	6.22469	7.62222	0.157989	0.00018	0.001767	1.91548	7.11523	9.03071	0.192197
CDCA2	3.5e-05	0.00066	1.14222	6.13814	7.28036	0.150025	0.009487	0.024634	0.774065	6.67136	7.44543	0.140951	1.9e-05	0.000934	1.88539	4.12639	6.01178	0.321487	0.000226	0.002089	2.13001	4.61162	6.74163	0.293757
CDCA3	2.6e-05	0.000553	0.889558	8.41447	9.30402	0.093025	0.002117	0.007586	0.675603	8.53629	9.21189	0.07727	9e-05	0.00212	1.07301	7.01488	8.08789	0.122934	0.000256	0.002286	1.48703	7.12176	8.60878	0.150867
CDCA5	2e-06	0.000144	1.9345	6.2305	8.16501	0.189891	0.000173	0.001168	1.24726	7.36349	8.61075	0.137156	3e-06	0.000407	2.42907	4.96922	7.3983	0.296387	4.2e-05	0.000636	2.48544	6.01964	8.50508	0.264208
CDCA7	0.000809	0.004968	0.900077	11.2502	12.1502	0.069745	9.4e-05	0.000771	0.975452	11.8048	12.7803	0.062677	0.006397	0.030347	0.769722	9.52472	10.2944	0.096603	2.8e-05	0.000495	2.23009	9.75872	11.9888	0.144251
CDK1	1.3e-05	0.000377	1.66351	8.42365	10.0872	0.130012	9e-05	0.000748	1.07081	9.17449	10.2453	0.087868	1e-06	0.000231	2.44137	6.70671	9.14808	0.211829	6.9e-05	0.000897	2.07021	8.30517	10.3754	0.163124
CDKN2A	0.000242	0.002144	1.23299	9.71135	10.9443	0.118222	0.000586	0.002838	1.01884	9.39665	10.4155	0.088444	0.000131	0.002581	1.6344	9.3692	11.0036	0.139743	0.000439	0.003376	2.19229	9.8264	12.0187	0.174048
CDKN3	8e-06	0.000298	1.3769	8.8214	10.1983	0.111655	0.001704	0.006432	0.83334	9.67891	10.5122	0.079738	0	0.000119	2.71894	7.52701	10.2459	0.207459	3.3e-05	0.000555	2.25747	8.47041	10.7279	0.173756
CDT1	0.000149	0.00158	0.734713	6.71874	7.45345	0.10819	0.001696	0.00641	0.604005	7.58616	8.19017	0.115158	1e-06	0.000248	1.45769	5.74542	7.20311	0.205395	3e-06	0.000135	2.07045	6.50128	8.57173	0.214115
CENPA	0	7.5e-05	1.79057	5.78183	7.57239	0.215167	0.007186	0.019756	0.986822	6.60562	7.59244	0.167318	5e-06	0.000488	2.01562	4.33226	6.34788	0.349583	3.3e-05	0.000556	2.19641	5.47173	7.66814	0.282642
CENPE	5e-06	0.000234	1.56026	5.619	7.17926	0.19804	0.000496	0.002513	0.967595	6.60954	7.57714	0.114255	1e-06	0.000264	1.94154	4.78773	6.72927	0.272829	1.7e-05	0.000362	2.14249	5.70422	7.8467	0.238064
CENPF	6e-06	0.000254	1.47947	8.83808	10.3176	0.115115	8.2e-05	0.000705	0.819398	9.92583	10.7452	0.073222	1e-06	0.000246	2.31306	7.88926	10.2023	0.176975	1.1e-05	0.000275	2.03197	9.53443	11.5664	0.130481
CENPH	0.000197	0.001889	1.03731	6.87772	7.91503	0.118633	3.3e-05	0.000374	0.897494	7.60903	8.50652	0.091269	1e-06	0.000248	1.46796	6.50597	7.97394	0.167018	7e-06	0.000217	1.27653	8.06707	9.3436	0.11432
CENPI	6.8e-05	0.000988	1.26626	8.84078	10.107	0.106459	6.6e-05	0.000602	0.883721	9.56488	10.4486	0.072063	0.000253	0.00382	1.15542	8.38443	9.53984	0.104116	0.000326	0.002724	1.50412	8.86539	10.3695	0.127247
CENPL	7.5e-05	0.001038	1.12959	5.404	6.5336	0.165106	0.002687	0.009171	0.723752	5.58325	6.307	0.146395	1.5e-05	0.000848	1.73389	4.76653	6.50042	0.257407	0.00209	0.010739	1.34798	5.9928	7.34078	0.199118
CENPQ	0.000247	0.002169	0.726342	8.11582	8.84216	0.08208	8.6e-05	0.000725	0.6082	8.23096	8.83916	0.067346	7.6e-05	0.001926	1.27216	8.44593	9.71809	0.11448	0.001273	0.007409	0.653332	9.50345	10.1568	0.077403
CENPW	8e-06	0.000298	1.04992	9.04196	10.0919	0.085368	0.000254	0.001547	0.921485	9.77364	10.6951	0.073317	1e-06	0.000231	1.76171	7.54624	9.30795	0.150952	0.00019	0.001836	1.43633	8.73135	10.1677	0.128319
CEP55	1.1e-05	0.000338	1.82418	7.60592	9.4301	0.159728	0.000125	0.000927	1.23224	8.42394	9.65618	0.118915	0	0.000182	2.40173	5.27375	7.67549	0.287159	9e-06	0.000249	3.07317	7.29878	10.372	0.243792
CHAF1A	4.5e-05	0.000766	0.68575	7.80967	8.49542	0.070049	0.000116	0.000881	0.690475	8.22271	8.91318	0.065283	2e-06	0.000355	1.33502	7.35863	8.69366	0.112436	0.000954	0.00596	1.02816	8.61586	9.64402	0.104596
CHAF1B	6.7e-05	0.000978	0.992059	7.69778	8.68984	0.104556	0.000959	0.004126	0.652855	8.01998	8.67284	0.084735	0.000151	0.002781	1.00894	7.23198	8.24092	0.141297	1e-06	6.8e-05	1.68943	8.18424	9.87367	0.137916
CHEK1	3e-06	0.000195	1.12371	8.33377	9.45748	0.099974	0.00012	0.000901	0.907891	9.00132	9.90922	0.083363	4e-06	0.000444	1.65424	7.06727	8.72151	0.147376	6e-06	0.000191	1.90113	7.9698	9.87092	0.150439
CHEK2	1e-06	9.5e-05	1.05002	7.08344	8.13345	0.097691	4e-06	0.000105	0.675877	7.79145	8.46733	0.070322	1e-06	0.000258	1.39435	7.45414	8.84849	0.11319	1.4e-05	0.000329	1.19989	8.19128	9.39117	0.109303
CHTF18	1e-06	0.0001	1.06678	8.17232	9.2391	0.09816	4e-06	0.000102	1.12186	8.43886	9.56072	0.109366	0.0002	0.003296	0.976404	8.1806	9.157	0.098573	1.8e-05	0.000374	1.23501	8.85012	10.0851	0.100756
CKAP2L	8e-06	0.000285	1.7895	4.6528	6.4423	0.25966	6.4e-05	0.00059	1.0593	5.12688	6.18618	0.185116	5e-06	0.000494	1.97315	3.9992	5.97235	0.318757	2.8e-05	0.000501	2.25453	4.76964	7.02417	0.28814
CLSPN	2e-06	0.000149	2.0351	6.29026	8.32536	0.204824	0.000402	0.002158	1.11277	7.31463	8.4274	0.122039	1.4e-05	0.000802	2.49685	4.41896	6.91582	0.315055	6.5e-05	0.000865	2.53514	5.585	8.12014	0.29123
COL5A2	0.003235	0.013618	0.716418	8.966	9.68242	0.108118	0.000591	0.002857	0.955028	9.25775	10.2128	0.096269	0.004116	0.022551	1.16718	8.85165	10.0188	0.156016	0.002686	0.012978	0.938309	10.5117	11.45	0.098692
CPSF3	3.8e-05	0.000687	0.674788	9.49475	10.1695	0.057594	3e-05	0.000344	0.636158	9.72598	10.3621	0.052447	3.8e-05	0.001325	0.90827	9.34621	10.2545	0.080149	2.1e-05	0.000413	0.777532	9.95985	10.7374	0.069166
CST2	0	6.4e-05	3.2473	6.15973	9.40703	0.319441	0	2.8e-05	4.16269	6.87294	11.0356	0.308554	0.008244	0.036142	1.76708	5.17457	6.94165	0.370838	3.9e-05	0.000614	2.97105	7.74685	10.7179	0.273333
CTHRC1	0.000425	0.003143	1.2206	8.00984	9.23043	0.146711	1.8e-05	0.000256	1.95033	7.81438	9.76471	0.177126	0.005255	0.0265	1.55641	7.96717	9.52358	0.233031	1.6e-05	0.000355	2.08475	10.041	12.1257	0.147665
CTSL2	0.011539	0.035153	0.98082	7.91242	8.89324	0.131221	0.003137	0.010343	0.878317	7.85762	8.73594	0.131651	0.000767	0.007637	1.35476	6.01215	7.3669	0.199605	0.010509	0.036319	1.08113	7.55667	8.6378	0.161704
DCAF13	6.7e-05	0.000982	0.797691	10.8197	11.6174	0.057386	1e-06	5.4e-05	0.932885	10.8747	11.8075	0.066115	3e-05	0.001171	1.0286	10.9092	11.9378	0.066616	0.000255	0.002283	0.80521	11.573	12.3782	0.057888
DDX39	2e-05	0.000486	0.602339	10.677	11.2794	0.054111	2.8e-05	0.000335	0.670854	10.9936	11.6644	0.0616	1.9e-05	0.000934	0.765352	10.3215	11.0869	0.062994	0.007028	0.026747	0.590154	11.0828	11.673	0.057238
DEPDC1B	1e-06	0.000114	1.37268	5.80976	7.18244	0.164449	0.000336	0.001892	0.851807	6.70173	7.55354	0.10308	1e-05	0.000696	1.76341	4.92804	6.69144	0.263068	8e-06	0.000237	2.18802	4.92142	7.10943	0.271443
DIAPH3	1.1e-05	0.00035	1.28316	8.55357	9.83672	0.105093	2.3e-05	0.000294	1.19263	9.23701	10.4296	0.093288	2.4e-05	0.001046	1.69613	6.83012	8.52624	0.158463	0.006469	0.025096	0.908312	8.54124	9.44956	0.109939
DKC1	4e-06	0.000212	0.907919	9.19655	10.1045	0.070726	0	2.7e-05	1.13193	9.34437	10.4763	0.072088	0.00124	0.010301	0.60808	9.55665	10.1647	0.071508	2e-06	0.000103	1.00088	10.4419	11.4428	0.06145
DNA2	8.1e-05	0.001089	1.02067	6.98491	8.00558	0.122748	0.001112	0.004616	0.807246	7.28754	8.09478	0.098017	0.000493	0.005786	0.889994	7.03014	7.92014	0.124104	0.000181	0.001774	1.45719	7.58826	9.04545	0.14417
DNMT1	1e-06	9.5e-05	0.960736	7.89761	8.85835	0.08872	2e-06	7.6e-05	0.842575	8.25061	9.09319	0.078354	0.00013	0.002579	0.839784	8.04411	8.88389	0.102064	7e-06	0.00021	1.08879	9.41906	10.5078	0.095038
DSCC1	3.1e-05	0.000615	1.43161	4.83784	6.26945	0.248517	1.5e-05	0.00023	1.87612	4.53963	6.41575	0.272998	0.00039	0.005032	1.32813	4.18005	5.50818	0.284116	0.002716	0.013096	1.32266	5.40422	6.72687	0.236598
DSPP	0.002465	0.011191	0.717735	3.48995	4.20769	0.292173	0.000911	0.003967	0.657791	3.257	3.9148	0.281873	7.1e-05	0.00185	2.10574	3.95049	6.05624	0.33524	0.000388	0.003095	1.59181	4.29016	5.88197	0.328798
DTL	8e-06	0.000297	1.29668	7.23922	8.5359	0.134208	4.7e-05	0.000474	0.902751	8.08943	8.99218	0.081534	3.7e-05	0.001323	2.10923	6.73903	8.84826	0.201814	0.000532	0.00387	1.63335	8.52853	10.1619	0.156991
DTYMK	8e-06	0.000291	0.94983	8.77153	9.72136	0.078864	3e-05	0.000343	0.828109	9.13409	9.9622	0.073357	2e-06	0.000378	1.29609	8.71829	10.0144	0.098298	1.2e-05	0.000293	1.15059	9.34606	10.4967	0.091521
ECT2	0.000499	0.003493	0.644176	8.19273	8.83691	0.069113	0.000165	0.001126	0.707885	8.23914	8.94702	0.066702	8e-06	0.000616	0.806689	7.57243	8.37912	0.074043	1.8e-05	0.000376	1.27289	8.15481	9.42769	0.108441
EFTUD2	1e-06	0.000114	0.792257	9.45491	10.2472	0.067607	6e-06	0.000125	0.664267	9.78202	10.4463	0.061331	3.9e-05	0.001344	0.64993	9.81896	10.4689	0.063033	9.6e-05	0.001131	0.620329	10.4966	11.1169	0.059158
ENO1	1e-06	9.6e-05	1.0581	12.453	13.5111	0.055766	7e-06	0.000142	0.863296	12.8662	13.7295	0.051345	0.001607	0.012074	0.711378	12.9774	13.6887	0.049188	1e-06	6.1e-05	1.44623	13.1243	14.5705	0.067865
ERCC6L	0.000145	0.001545	1.04967	5.57425	6.62392	0.191805	1.3e-05	0.000208	1.23341	5.81104	7.04445	0.151766	1.9e-05	0.000934	1.55003	4.54053	6.09057	0.229469	8.4e-05	0.001027	1.90817	5.19214	7.10031	0.244264
EXO1	1e-06	0.000127	1.15109	8.92569	10.0768	0.089413	6.7e-05	0.000609	0.806434	9.4316	10.238	0.069441	1.5e-05	0.000834	1.33662	7.85922	9.19584	0.114114	0	4.3e-05	1.84188	8.422	10.2639	0.12785
EXOSC5	0.000735	0.004644	0.61528	8.48008	9.09536	0.076751	8e-06	0.000156	0.850313	8.50445	9.35477	0.076147	0.000599	0.006525	0.726691	8.76123	9.48792	0.087446	8.6e-05	0.001041	0.893175	8.68213	9.5753	0.081887
EZH2	2e-06	0.000141	1.02046	7.68935	8.70981	0.100637	2.7e-05	0.000324	0.894186	8.4261	9.32028	0.080397	0	0.000182	1.47768	6.88936	8.36704	0.142958	1e-06	7.5e-05	1.99472	7.37308	9.36779	0.173535
FAM40B	8e-06	0.000288	1.05197	7.69263	8.7446	0.096178	3e-06	8.7e-05	1.75959	7.80939	9.56898	0.139793	0.001216	0.010182	1.24002	6.75321	7.99323	0.16449	0.000441	0.003388	0.983238	7.87493	8.85817	0.116354
FAM64A	2e-05	0.000482	0.89791	7.68703	8.58494	0.094073	0.000188	0.001239	0.747923	8.15995	8.90788	0.079956	0.0011	0.009564	0.944629	6.32449	7.26912	0.144303	1.8e-05	0.000376	1.49723	6.8125	8.30972	0.144125
FAM72A	7e-06	0.00028	1.55583	7.43356	8.98939	0.162612	0.000884	0.003887	0.622895	7.91653	8.53942	0.090096	9.5e-05	0.002193	1.38602	7.08714	8.47316	0.145792	0.000196	0.001884	1.34937	8.01325	9.36262	0.137694
FANCA	0.000311	0.002532	0.747313	6.91503	7.66234	0.091047	0.000282	0.001669	0.635047	7.45936	8.0944	0.089934	0.001285	0.010547	0.721161	6.11731	6.83847	0.118232	0.000123	0.001353	1.0846	6.96424	8.04884	0.1287
FANCB	4e-06	0.000217	1.5276	6.97307	8.50066	0.144288	3.8e-05	0.000406	1.0685	7.68085	8.74934	0.105012	1.3e-05	0.000794	1.43305	6.31961	7.75266	0.153409	0.007175	0.027159	0.94918	7.97299	8.92217	0.130937
FANCI	2e-05	0.000481	0.937743	9.87066	10.8084	0.072918	5e-06	0.000124	0.762632	10.3122	11.0749	0.059144	1.1e-05	0.000735	1.02401	8.99498	10.019	0.078487	1.9e-05	0.00039	1.41782	9.45856	10.8764	0.097669
FEN1	4.4e-05	0.000756	0.835786	7.96972	8.80551	0.085907	0.000362	0.001992	0.79554	8.03821	8.83375	0.083625	2e-06	0.000334	0.911683	7.57799	8.48968	0.10296	9.6e-05	0.001131	1.36089	7.94068	9.30158	0.120777
FIGNL1	3e-06	0.000172	0.900633	7.099	7.99963	0.101953	0.000299	0.001737	0.872012	7.13498	8.00699	0.137717	1.5e-05	0.000834	1.1382	6.93879	8.07699	0.13704	0.00047	0.003539	1.0213	8.14635	9.16766	0.105504
FOXM1	1.7e-05	0.000438	0.604289	7.79513	8.39942	0.061133	9.7e-05	0.000785	0.615997	8.05917	8.67516	0.064895	1.9e-05	0.000934	1.05503	7.3041	8.35913	0.101208	0.000187	0.001815	1.6929	7.80729	9.50019	0.156086
GINS1	8e-06	0.000285	1.09865	6.57254	7.67119	0.14716	9.5e-05	0.000777	0.998145	7.05297	8.05112	0.118332	7e-06	0.000583	1.67005	5.6764	7.34645	0.244544	3e-06	0.000129	2.20426	6.41612	8.62038	0.216074
GINS4	3e-06	0.000189	1.22294	6.33083	7.55377	0.147583	0.004201	0.012983	0.758784	6.89685	7.65564	0.131211	1.1e-05	0.000735	1.506	5.91662	7.42262	0.196692	5.1e-05	0.000732	1.78324	6.66243	8.44567	0.19254
GPATCH4	2.3e-05	0.000518	0.642547	10.8809	11.5235	0.054713	0	3.2e-05	0.722308	10.924	11.6463	0.049544	5e-06	0.00051	0.953545	10.5331	11.4866	0.077242	0.000193	0.001858	0.690688	10.9016	11.5923	0.053659
GPR19	6.3e-05	0.000938	1.30801	3.97824	5.28625	0.247429	2.8e-05	0.000329	1.26863	4.22453	5.49315	0.224825	0.006533	0.030704	1.22254	3.65396	4.87649	0.297247	0.000262	0.002328	1.83629	4.81937	6.65565	0.288696
GSG2	6e-06	0.000253	1.47648	8.12129	9.59777	0.133747	0.000559	0.002743	0.849822	8.92818	9.778	0.08488	8.9e-05	0.002108	1.59075	6.27069	7.86144	0.169426	0.000122	0.001344	1.65332	7.12611	8.77942	0.167035
GTSE1	0.00016	0.001653	0.993426	8.09726	9.09069	0.1121	0.001994	0.007241	0.679003	8.81442	9.49342	0.080015	0.000589	0.006464	1.17966	7.2291	8.40876	0.149752	1.6e-05	0.000358	2.29287	7.38501	9.67788	0.184706
HDGF	9.1e-05	0.001172	0.74713	12.2818	13.0289	0.048646	0.000173	0.001168	0.712072	12.4239	13.136	0.043654	1.1e-05	0.000741	0.634725	13.3525	13.9872	0.045	1e-05	0.000255	0.789963	13.3295	14.1194	0.040224
HELLS	0.00015	0.001587	0.945805	8.36867	9.31448	0.089565	0.000365	0.002003	0.777346	8.63708	9.41442	0.080346	1.2e-05	0.000767	1.61569	6.73123	8.34693	0.1556	3.6e-05	0.000586	1.69325	7.46796	9.16121	0.146823
HIST1H2AD	8e-06	0.000286	1.04972	13.6813	14.7311	0.050236	0.001046	0.004414	0.609894	14.155	14.7649	0.034923	1e-06	0.000264	1.22095	12.8812	14.1022	0.061293	3.2e-05	0.00054	1.30093	13.4512	14.7521	0.066643
HIST1H2AK	1.5e-05	0.000412	1.003	14.1266	15.1296	0.047232	0.001571	0.006026	0.586951	14.5626	15.1495	0.033611	1e-06	0.000248	1.18609	13.3761	14.5622	0.055949	5.2e-05	0.000743	1.12075	13.9473	15.068	0.056685
HIST1H2AL	1.6e-05	0.000431	1.16694	9.17508	10.342	0.107052	0.00505	0.014898	0.624176	9.9614	10.5856	0.069923	3e-06	0.000432	1.83422	6.9833	8.81752	0.18939	7.2e-05	0.000924	1.85051	8.384	10.2345	0.163835
HIST1H2BD	2.4e-05	0.000535	0.880794	14.6026	15.4834	0.041166	0.001124	0.004651	0.587361	14.8272	15.4145	0.032866	1.4e-05	0.000808	1.0774	13.7444	14.8218	0.052797	6.7e-05	0.000879	1.22931	14.056	15.2853	0.059559
HIST1H2BI	0.000182	0.001797	0.832203	14.8107	15.6429	0.042453	0.001782	0.006653	0.618433	14.822	15.4404	0.041498	6.6e-05	0.001789	1.14224	13.8644	15.0067	0.063487	0.000344	0.002834	1.15855	14.3847	15.5433	0.058179
HIST1H2BK	3.6e-05	0.00067	0.855436	14.6754	15.5308	0.040731	0.000443	0.002312	0.626006	14.8591	15.4851	0.032761	1e-05	0.000685	1.08299	13.8814	14.9644	0.054169	6e-05	0.000808	1.23821	14.2484	15.4866	0.05923
HIST1H2BM	0.000138	0.001501	0.826203	14.9689	15.7951	0.03875	0.001846	0.006841	0.593732	14.9935	15.5872	0.034135	4e-05	0.001363	1.13889	14.1409	15.2798	0.055055	0.00121	0.007148	1.05778	14.5627	15.6205	0.057174
HIST1H3G	1.4e-05	0.000394	1.02917	13.2301	14.2593	0.054413	0.002113	0.007576	0.588366	13.7117	14.3001	0.037793	4.8e-05	0.001481	1.11358	12.0445	13.1581	0.073989	1.9e-05	0.000389	1.3378	12.8899	14.2277	0.071307
HIST1H4D	1e-06	0.000132	1.02814	13.3736	14.4017	0.054212	0.000261	0.001576	0.720438	13.7721	14.4925	0.043382	3e-06	0.000398	1.09084	12.9015	13.9923	0.063123	6.4e-05	0.000847	1.13685	13.7361	14.873	0.057104
HIST1H4F	2e-06	0.000149	1.23122	12.8528	14.084	0.063165	0.000327	0.001855	0.754351	13.2263	13.9807	0.045908	1e-06	0.000258	1.21719	12.1939	13.4111	0.079266	4.2e-05	0.000642	1.288	13.1931	14.4811	0.064918
HIST1H4H	2e-06	0.00016	0.92702	13.3484	14.2754	0.048951	0.000615	0.002949	0.642211	13.4966	14.1388	0.047665	3e-06	0.000407	0.984426	12.6443	13.6287	0.075106	0.000378	0.00304	0.830262	13.6928	14.5231	0.047601
HIST1H4K	1e-06	0.000121	0.926343	14.2638	15.1902	0.040183	8.4e-05	0.000715	0.726533	14.5684	15.295	0.036424	1e-06	0.00028	0.996205	13.92	14.9162	0.049771	7.5e-05	0.000952	0.770145	14.4611	15.2312	0.037809
HIST2H4B	1e-06	0.000114	1.12881	12.9221	14.0509	0.056968	0.000236	0.001467	0.715334	13.3407	14.0561	0.04101	1e-06	0.000311	1.14606	12.1485	13.2946	0.069164	8.5e-05	0.001037	1.25172	13.0106	14.2624	0.06723
HJURP	1e-06	0.000114	1.41548	6.21472	7.6302	0.154894	0.000101	0.000812	1.12101	6.95802	8.07902	0.130957	1e-06	0.000264	2.27383	4.77211	7.04594	0.286656	1.6e-05	0.000354	2.58332	5.3527	7.93602	0.290277
HMGA1	0	5.6e-05	0.855112	9.90907	10.7642	0.072339	1.7e-05	0.000244	0.793654	10.1338	10.9275	0.059188	0.003033	0.018303	0.767347	9.01467	9.78202	0.128656	0.000138	0.001468	1.22056	10.2109	11.4315	0.093869
HMMR	0.0001	0.001234	1.13217	6.58307	7.71524	0.155638	0.003626	0.01165	0.727008	7.55011	8.27712	0.109465	0	0.000182	2.75549	5.6474	8.40288	0.270493	5e-06	0.000179	2.8283	6.14812	8.97642	0.264109
HOXA10	0.000141	0.001524	2.38611	3.86902	6.25513	0.386242	0.000287	0.001688	0.672171	7.87488	8.54705	0.099486	0.007593	0.034144	1.41115	3.66826	5.07941	0.426734	0.000587	0.004153	1.95713	3.93909	5.89622	0.386858
HS6ST2	0.013216	0.038977	1.01599	3.29801	4.314	0.344604	9.5e-05	0.000774	2.01819	3.93661	5.9548	0.380932	0.007933	0.035175	1.65746	3.60633	5.26379	0.470011	6e-06	0.000193	3.35734	6.07512	9.43246	0.348238
IBSP	0.00052	0.003584	1.12896	4.95153	6.08049	0.30541	0.000107	0.000841	2.30677	4.59636	6.90313	0.296711	0.000422	0.005274	1.89347	4.95087	6.84434	0.257788	3.2e-05	0.000544	1.77005	4.95347	6.72352	0.270562
INTS7	0.000348	0.002737	0.605824	9.13518	9.74101	0.059491	1e-06	5.6e-05	0.688078	9.39263	10.0807	0.049716	1e-06	0.000231	0.966741	9.35376	10.3205	0.072564	2.6e-05	0.000477	1.01051	9.84258	10.8531	0.077357
IQGAP3	6.7e-05	0.00098	1.15747	7.90665	9.06412	0.120439	2.5e-05	0.000309	1.04354	8.35043	9.39396	0.113262	0	0.000119	2.18152	6.29906	8.48058	0.218269	2.6e-05	0.000471	2.61357	7.46401	10.0776	0.211925
KIAA1199	5.7e-05	0.000883	1.88211	5.26926	7.15137	0.263734	0	2.5e-05	3.90081	5.11425	9.01506	0.333908	0.002911	0.017831	1.59998	4.65789	6.25786	0.344921	0.001242	0.007293	1.45731	7.37513	8.83244	0.179035
KIF14	6e-06	0.000244	1.60645	7.5102	9.11665	0.154542	0.000178	0.001191	1.06162	8.27089	9.33251	0.09905	0	0.000119	2.80351	6.25507	9.05858	0.247515	1e-06	8.4e-05	3.18275	6.90762	10.0904	0.244657
KIF18A	9.5e-05	0.001204	1.32262	4.53182	5.85443	0.214014	0.000453	0.002356	1.13618	4.93618	6.07236	0.179745	8.5e-05	0.002066	1.32811	4.11406	5.44217	0.249413	0.010863	0.037209	0.962699	5.50076	6.46346	0.22112
KIF20A	5.6e-05	0.000876	1.66093	9.74419	11.4051	0.131994	0.000984	0.004204	0.857014	10.6539	11.5109	0.069378	0	0.000119	3.16269	7.81758	10.9803	0.225003	1.5e-05	0.000337	3.00422	8.99845	12.0027	0.196077
KIF23	0.000118	0.001366	0.864938	8.67184	9.53678	0.080312	2.4e-05	0.000306	0.774023	9.02705	9.80108	0.071882	7.7e-05	0.001935	1.21084	7.90392	9.11477	0.119173	0.000278	0.002412	1.3867	8.53405	9.92075	0.129978
KIF2C	2.3e-05	0.000525	1.16511	7.12198	8.2871	0.11829	0.000175	0.001175	0.876919	7.60479	8.48171	0.097159	1e-06	0.000258	1.58669	6.43444	8.02113	0.157811	1.7e-05	0.000362	2.20815	7.26473	9.47288	0.188425
KIF4A	1.7e-05	0.000438	1.73639	7.75262	9.48901	0.160051	0.000893	0.003913	0.956952	8.8637	9.82065	0.095282	0	0.000182	2.53548	6.45452	8.99	0.227142	1e-05	0.000255	2.53956	7.51961	10.0592	0.20782
KIFC1	1.7e-05	0.000438	1.23059	9.10557	10.3362	0.106652	0.000719	0.00331	0.640718	9.84345	10.4842	0.060131	0	0.000182	2.14038	7.55926	9.69964	0.198206	2.6e-05	0.00047	1.79713	9.34547	11.1426	0.141207
KPNA2	0.001413	0.007447	0.701805	10.7667	11.4685	0.065701	3e-06	8.3e-05	0.781153	10.8744	11.6555	0.068132	7e-06	0.000576	1.34023	10.3324	11.6726	0.086825	6.1e-05	0.000821	1.1173	11.3715	12.4888	0.072025
LCTL	1.6e-05	0.000423	0.770874	6.97771	7.74859	0.094171	0.000151	0.001054	0.595438	7.3681	7.96354	0.073927	4e-06	0.000475	0.941793	6.79539	7.73718	0.11805	0.002465	0.012161	0.77731	7.78183	8.55914	0.114731
LIMK1	0.000289	0.002414	0.708742	7.7687	8.47744	0.075084	2e-06	7.7e-05	0.824169	7.80868	8.63285	0.069196	0.001547	0.011792	0.766634	7.61186	8.37849	0.125398	0.000366	0.002966	0.985371	9.77078	10.7561	0.084044
LMNB2	7e-06	0.000269	1.03507	8.66815	9.70323	0.093349	2.3e-05	0.000299	0.950407	9.54607	10.4965	0.082293	8e-05	0.002	1.11072	8.03424	9.14496	0.115143	3.1e-05	0.000533	1.17323	9.92914	11.1024	0.093335
LOC100128198	0.002031	0.009706	0.649454	4.64792	5.29737	0.162314	3e-06	9.4e-05	1.07497	4.32196	5.39693	0.180506	0.000277	0.004073	0.82151	4.64087	5.46238	0.175494	0.00017	0.001701	1.04011	4.71843	5.75854	0.178044
LOC100130009	1e-06	0.000114	1.03986	12.4226	13.4625	0.060663	3e-06	8.5e-05	1.07465	12.4938	13.5685	0.057286	0.00216	0.014716	1.03407	10.9965	12.0306	0.112149	8e-05	0.000999	1.45157	11.7749	13.2265	0.088247
LOC100132724	5e-06	0.000239	0.76372	9.19832	9.96204	0.065647	0	2.8e-05	0.847351	9.13883	9.98618	0.062098	2.6e-05	0.001111	0.939482	9.08069	10.0202	0.088041	8.8e-05	0.001064	0.778922	9.66995	10.4489	0.064187
LOC399815	9.1e-05	0.001172	1.05118	6.4599	7.51108	0.170708	0.000905	0.003952	0.764426	6.64579	7.41022	0.114286	0.000301	0.004297	1.20272	6.10405	7.30677	0.172718	9.3e-05	0.001109	1.33189	7.05811	8.39	0.141317
LOC541471	2e-06	0.000164	0.768372	8.30682	9.07519	0.077387	1e-05	0.00018	0.736313	8.70845	9.44477	0.077099	0.000435	0.005371	0.97491	8.17315	9.14806	0.099894	0.003468	0.015787	0.606069	9.51974	10.1258	0.06857
LSM2	3.4e-05	0.000642	0.631993	10.0487	10.6807	0.061876	0	1.9e-05	0.667825	10.139	10.8068	0.057066	9e-06	0.000654	0.944175	10.122	11.0661	0.064588	8e-06	0.000236	0.818963	10.8731	11.6921	0.05305
MAD2L1	5e-06	0.000229	1.28016	8.17094	9.4511	0.105951	0.000268	0.001608	0.915777	8.93327	9.84904	0.088543	4e-06	0.000475	1.562	7.19359	8.75559	0.125544	1.4e-05	0.000328	1.6998	8.04698	9.74678	0.140827
MAGEA1	4.9e-05	0.000812	2.55717	4.71775	7.27492	0.457156	0.000103	0.000821	1.89546	5.08717	6.98264	0.308258	0.000126	0.002536	3.11836	4.73171	7.85007	0.488376	0.01181	0.03957	1.54005	4.70712	6.24718	0.406957
MARS2	9.9e-05	0.001233	0.742448	7.15416	7.89661	0.115985	3e-05	0.000346	0.791438	7.72143	8.51287	0.106871	0.000586	0.006447	0.750192	7.62481	8.375	0.122757	0.008011	0.029601	0.731897	8.14801	8.87991	0.109584
MCM3	3e-06	0.00019	1.02907	10.432	11.461	0.080129	0	2.3e-05	1.08518	10.5479	11.6331	0.076638	1.3e-05	0.000782	1.12768	9.88982	11.0175	0.082454	0.000272	0.002376	1.06069	11.1114	12.1721	0.078496
MCM4	2.8e-05	0.000574	0.963129	10.5602	11.5233	0.066839	0.000427	0.00225	0.756422	10.8965	11.6529	0.060448	4.1e-05	0.001378	1.19165	9.84284	11.0345	0.092783	2.7e-05	0.000489	1.81658	10.3642	12.1808	0.113113
MCM6	8e-06	0.000285	1.0083	8.54325	9.55155	0.084123	1e-06	6e-05	0.947898	8.90751	9.8554	0.076094	1e-06	0.000246	1.36707	8.24094	9.60802	0.118885	1.3e-05	0.000302	1.30547	9.65745	10.9629	0.094098
MELK	2.9e-05	0.00059	1.70059	7.69195	9.39254	0.152114	0.000102	0.000817	1.05214	8.84961	9.90175	0.096824	0	0.000119	2.71163	6.1593	8.87093	0.245503	8e-06	0.000234	2.71928	7.43764	10.1569	0.21638
MEX3A	0.004181	0.016412	0.942921	6.63515	7.57807	0.154531	4.1e-05	0.000432	1.41969	7.16528	8.58497	0.147219	0.000131	0.002581	1.60152	7.02491	8.62643	0.193451	0.000175	0.001735	2.07512	7.75793	9.83305	0.188898
MLF1IP	2.2e-05	0.000502	1.15302	7.50087	8.65389	0.132851	0.00038	0.00207	0.871726	7.96348	8.83521	0.11002	0	0.000182	2.23621	6.43728	8.67349	0.199007	0	3.2e-05	2.31886	7.47655	9.79541	0.178954
MMP1	3.4e-05	0.000643	1.414	10.1876	11.6016	0.119031	0	3.7e-05	2.63105	8.7605	11.3915	0.170901	0.009959	0.041045	0.896112	7.27628	8.17239	0.210535	6.9e-05	0.000901	1.82912	8.56879	10.3979	0.162302
MMP12	5e-06	0.000233	2.17025	6.85171	9.02196	0.258885	0.00066	0.00311	1.65169	8.35357	10.0053	0.154669	0.004606	0.024259	1.74349	4.03553	5.77902	0.365068	0	2.4e-05	3.96276	5.45684	9.4196	0.381661
MMS22L	0.003144	0.013334	0.701853	5.68284	6.38469	0.131946	0.000212	0.001354	0.658853	6.04271	6.70157	0.091618	0.000316	0.004413	1.2201	4.95359	6.17369	0.213549	0.002581	0.01259	0.912073	6.79012	7.70219	0.178883
MND1	2.6e-05	0.000559	1.00858	6.26828	7.27686	0.120147	1.5e-05	0.000228	1.04467	6.79206	7.83674	0.11634	2e-06	0.00032	1.73837	5.44707	7.18544	0.19076	1e-06	5.7e-05	2.50381	5.7542	8.25802	0.243795
MYBL2	0.000292	0.002432	0.897222	10.3647	11.2619	0.075533	0.000166	0.001135	0.785944	10.4832	11.2691	0.06272	0.000173	0.00303	0.929505	9.14166	10.0712	0.112823	0.000147	0.001526	1.43136	9.57105	11.0024	0.111952
NCAPG2	0.000353	0.00276	0.906841	8.35614	9.26298	0.106082	0.000353	0.001957	0.781655	8.75818	9.53984	0.09476	3e-06	0.000407	1.11619	7.80029	8.91648	0.120155	2.9e-05	0.00051	1.40689	8.94803	10.3549	0.108624
NEK2	1e-06	0.000132	1.65623	7.89298	9.54921	0.146566	0.000916	0.003987	0.87216	9.08979	9.96195	0.085297	0	0.000119	2.74713	6.21038	8.95751	0.239632	1e-06	6.4e-05	3.05081	6.94359	9.9944	0.240792
NME1	7e-06	0.000276	0.838794	11.9811	12.8199	0.0478	3e-06	9.5e-05	0.957627	12.076	13.0336	0.051056	2.1e-05	0.000991	1.21894	11.7063	12.9253	0.067687	2.3e-05	0.000434	1.26624	11.9142	13.1804	0.069331
NME2	9e-06	0.000317	0.67336	12.4797	13.1531	0.042412	2e-06	6.3e-05	0.770929	12.6148	13.3857	0.048136	0.000219	0.003472	0.904106	12.1584	13.0625	0.060438	0.000236	0.00215	0.823837	12.552	13.3759	0.050661
NUP107	8.2e-05	0.001094	0.759463	8.4422	9.20166	0.087461	2.7e-05	0.000321	0.612138	8.69024	9.30238	0.077119	2e-05	0.000953	0.706361	8.58845	9.29481	0.077306	0.000137	0.001459	0.712392	9.66002	10.3724	0.07196
OBFC2B	0.000132	0.001468	0.60762	11.0709	11.6786	0.044464	1.1e-05	0.000186	0.701422	11.2986	12.0001	0.044118	3.8e-05	0.001325	0.867344	10.7784	11.6458	0.058115	0.000608	0.004264	0.661581	11.236	11.8976	0.050427
OTX1	0.001877	0.00917	0.851283	7.30289	8.15418	0.120725	0.000538	0.002672	1.03263	5.98001	7.01265	0.166695	1.8e-05	0.00091	1.91841	6.20754	8.12596	0.215746	0.000193	0.001864	2.36786	6.94323	9.31109	0.230692
PAQR4	1.3e-05	0.000375	1.09133	6.10465	7.19598	0.130133	1e-06	4.6e-05	1.51798	6.01766	7.53563	0.168581	0.000121	0.002488	1.09221	4.85278	5.94499	0.215017	0.000484	0.003612	1.52746	6.38896	7.91642	0.216198
PBK	7e-06	0.000276	1.34093	6.7699	8.11084	0.137449	0.008166	0.021852	0.708395	7.60662	8.31502	0.104453	1e-06	0.00028	2.17647	5.24172	7.41819	0.249658	0.000284	0.002454	1.94665	5.6811	7.62775	0.231749
PCNA	2.4e-05	0.000528	1.06843	10.8226	11.891	0.069103	5.2e-05	0.000513	0.782029	11.1714	11.9534	0.055849	1.5e-05	0.00085	1.01103	10.5406	11.5516	0.074816	4e-06	0.000157	1.22344	11.3004	12.5238	0.074011
PDCD2L	0.000595	0.00396	0.717203	6.68381	7.40102	0.132874	1.5e-05	0.000232	1.24398	6.01941	7.2634	0.165502	5.9e-05	0.001663	1.13223	6.81447	7.9467	0.190134	0.001656	0.009036	1.04667	7.76466	8.81133	0.116994
PDCD5	0.01531	0.043551	0.601124	11.8924	12.4936	0.056957	8e-06	0.000154	0.694705	12.037	12.7317	0.040385	0.00012	0.002478	0.62585	12.1819	12.8077	0.048197	0.000702	0.004735	0.628279	12.2823	12.9105	0.043226
PIF1	1.5e-05	0.000411	1.33062	6.27411	7.60473	0.159232	0.013024	0.031729	0.623916	7.0975	7.72142	0.106499	0.000139	0.002657	1.45281	5.13153	6.58434	0.201446	0.000635	0.004383	1.21118	5.82575	7.03693	0.172971
PITX1	0.003806	0.015359	0.673368	8.45269	9.12605	0.083064	1.6e-05	0.000237	1.26972	7.84506	9.11478	0.139847	0.000539	0.006112	1.56676	3.86901	5.43577	0.375951	0.000701	0.004732	2.82682	5.23384	8.06066	0.41842
PLAU	2e-06	0.000149	1.88531	7.72521	9.61052	0.177563	1e-06	5.4e-05	2.32963	7.91658	10.2462	0.166618	0.007488	0.033817	1.30685	6.48421	7.79106	0.233522	3.1e-05	0.000533	1.437	9.80438	11.2414	0.142969
PLK1	2e-06	0.000154	1.32509	11.1407	12.4658	0.079985	1.9e-05	0.000258	1.01759	11.6955	12.7131	0.062447	1e-05	0.000698	1.48245	9.77906	11.2615	0.10128	9e-06	0.000253	2.16222	10.3453	12.5075	0.126175
PMCH	1e-06	9.5e-05	1.22945	7.34636	8.57581	0.115273	2.6e-05	0.000315	1.00058	7.95258	8.95317	0.093552	0.006601	0.030896	0.872779	7.65607	8.52885	0.128678	2.5e-05	0.000461	1.32949	7.29044	8.61993	0.144011
PPAT	5e-06	0.000233	0.657169	8.28698	8.94415	0.063331	1e-06	4e-05	0.989294	8.41895	9.40825	0.076852	5.9e-05	0.001663	1.05164	8.09721	9.14884	0.101022	1.1e-05	0.000272	0.952431	8.67729	9.62972	0.083902
PPIL1	1.5e-05	0.000415	0.912762	9.33788	10.2506	0.077143	4e-06	0.000101	0.977214	9.1366	10.1138	0.077628	0.000128	0.002561	1.01245	9.75006	10.7625	0.101703	0	3.7e-05	1.05422	10.235	11.2892	0.069061
PRC1	1.5e-05	0.000411	1.21781	8.02155	9.23936	0.114523	0.00062	0.002964	0.731018	8.69779	9.42881	0.069032	0	0.000182	2.09767	7.09887	9.19655	0.189414	7e-05	0.000905	1.92219	8.5085	10.4307	0.153364
PRKDC	1e-06	0.000119	0.909555	9.37658	10.2861	0.07719	2e-06	7.7e-05	0.904543	9.43732	10.3419	0.065459	0.000497	0.005811	0.75806	9.10232	9.86038	0.089122	0.000909	0.005745	0.852745	9.8529	10.7056	0.075394
PSMD14	1e-05	0.000326	0.883903	10.0521	10.936	0.065567	1.1e-05	0.00019	0.798077	10.2312	11.0293	0.053302	0.002608	0.016582	0.672827	10.3248	10.9976	0.072257	7.2e-05	0.000922	0.782402	10.8699	11.6523	0.064131
PSMG3	1.3e-05	0.000383	0.673877	8.43894	9.11281	0.068107	0	2.3e-05	0.872288	8.54983	9.42212	0.067944	4e-06	0.000475	1.19087	7.98431	9.17518	0.099693	2e-06	0.000108	1.3735	8.77583	10.1493	0.098398
PTTG1	7.1e-05	0.00101	1.00566	9.0669	10.0726	0.082959	0.000675	0.003158	0.614843	9.89093	10.5058	0.066135	8e-06	0.000619	1.33285	8.75301	10.0859	0.100395	1.6e-05	0.000357	1.72172	9.48993	11.2117	0.121357
RACGAP1	7e-06	0.000276	1.11528	7.11611	8.23138	0.148556	0.00035	0.001945	0.782818	7.63828	8.42109	0.098282	1e-06	0.000249	1.9436	5.74218	7.68578	0.232705	0.000627	0.004348	1.43729	7.5318	8.96909	0.147712
RAD51AP1	0	8.9e-05	1.13044	7.69655	8.82699	0.099644	0.000332	0.001876	0.658772	8.30056	8.95933	0.07125	1.6e-05	0.000857	1.21816	7.02661	8.24476	0.109405	1.4e-05	0.00033	1.66944	7.72917	9.39861	0.146428
RAD54B	0.001128	0.006341	0.69378	6.35897	7.05274	0.107193	0	3.4e-05	1.73189	5.39302	7.12491	0.202177	0.000181	0.0031	1.21798	6.0808	7.29878	0.180704	1.8e-05	0.000376	1.55882	5.89073	7.44955	0.187341
RAD54L	2e-06	0.000148	1.47744	7.10474	8.58219	0.138189	0.000454	0.00236	0.988384	8.02753	9.01591	0.11039	5.7e-05	0.001637	1.42573	6.18573	7.61145	0.147488	7.6e-05	0.00096	2.02206	6.78162	8.80368	0.198088
RNFT2	7e-06	0.00027	1.30084	7.99005	9.2909	0.124127	1e-06	5.7e-05	0.914583	8.06555	8.98013	0.09746	0.000476	0.005675	1.00079	7.35784	8.35863	0.126685	0.000596	0.00421	1.09575	8.66697	9.76272	0.107071
RUVBL1	3e-06	0.000177	1.00826	9.59819	10.6065	0.072589	0	2.8e-05	0.886363	9.93725	10.8236	0.062649	0.000172	0.003026	0.704308	9.6086	10.3129	0.067803	0.004333	0.018531	0.644452	10.3828	11.0272	0.060287
SGOL1	7.3e-05	0.001026	1.28873	8.19675	9.48549	0.119588	0.001293	0.005189	0.64212	9.14686	9.78898	0.072482	0	0.000119	2.5321	6.42447	8.95657	0.225204	2.4e-05	0.000447	2.28781	7.18995	9.47777	0.194872
SGOL2	8.7e-05	0.001138	1.23865	6.80768	8.04633	0.142753	0.000139	0.000994	0.936492	7.48599	8.42248	0.111106	4e-06	0.000476	1.70661	5.91614	7.62275	0.185696	9.8e-05	0.001144	1.4042	7.18738	8.59158	0.147855
SHCBP1	2.4e-05	0.000528	1.26097	5.70224	6.96322	0.188955	8.3e-05	0.000706	0.879781	6.09323	6.97301	0.132145	3e-06	0.000421	1.57973	4.63586	6.21559	0.217628	1.2e-05	0.000296	1.50279	5.97731	7.4801	0.192913
SIX2	0.004078	0.016137	0.725962	7.50075	8.22671	0.114398	0.003185	0.010485	1.02924	6.64649	7.67574	0.14467	0.000115	0.002432	1.50881	6.4653	7.97411	0.159153	5e-05	0.000716	1.57979	7.27759	8.85737	0.191817
SKA3	1e-06	0.000113	1.17209	7.01925	8.19134	0.138096	4e-06	0.00011	1.29402	7.58111	8.87514	0.122948	2e-06	0.000378	1.50955	5.97039	7.47995	0.169012	8.2e-05	0.001007	1.43011	6.41016	7.84027	0.188393
SNRPB	1e-06	0.000119	0.851966	10.8415	11.6935	0.053719	1.1e-05	0.000185	0.799378	11.1105	11.9099	0.055471	0.000186	0.003172	0.778649	10.4293	11.2079	0.058399	0.000434	0.003353	0.611947	11.0403	11.6523	0.045318
SPAG5	1e-05	0.000322	1.72155	7.90015	9.6217	0.145486	0.00235	0.008244	0.723465	9.12612	9.84959	0.077334	1.1e-05	0.00072	1.25729	8.16092	9.41821	0.142611	1.7e-05	0.000358	2.07794	7.72923	9.80717	0.17491
SRM	0.002341	0.010771	0.626235	10.223	10.8492	0.061198	1e-06	4.5e-05	0.847995	10.0916	10.9396	0.061909	0.000544	0.006143	0.629003	10.9193	11.5483	0.076059	0.001168	0.006953	0.674773	11.6618	12.3366	0.056389
SSRP1	5e-06	0.000228	0.666616	9.97285	10.6395	0.069011	3e-06	8.7e-05	0.787903	10.0588	10.8467	0.074019	2e-05	0.000969	0.67038	10.5786	11.249	0.080204	3.4e-05	0.000564	0.751187	11.6848	12.436	0.052353
STIL	2e-06	0.000143	1.62165	6.72346	8.34511	0.14989	0.009585	0.024832	0.697095	7.86322	8.56031	0.096663	1.4e-05	0.000808	2.11466	5.02865	7.14331	0.265205	2.9e-05	0.000516	2.68929	5.69176	8.38105	0.278999
TACC3	6.2e-05	0.000935	0.819321	9.39402	10.2133	0.076141	7.2e-05	0.000644	0.692337	9.85619	10.5485	0.062968	0.00013	0.002579	1.13172	8.58448	9.71621	0.101349	0.000602	0.004235	0.983228	9.81189	10.7951	0.082099
THY1	0.00022	0.002024	1.47157	9.71399	11.1856	0.130044	1.2e-05	0.000198	1.43644	10.3784	11.8149	0.118289	0.000619	0.006665	2.02624	9.46193	11.4882	0.169761	0.004152	0.017969	0.904347	11.6032	12.5076	0.08747
TIGD4	0.017661	0.048593	0.644031	5.43079	6.07482	0.18166	0.000273	0.001628	1.10803	5.16903	6.27706	0.250373	0.010881	0.043593	0.889579	4.74223	5.63181	0.223906	0.011917	0.039855	0.905769	6.42366	7.32943	0.170022
TIPIN	0.000227	0.002059	0.820551	6.52019	7.34074	0.113033	7.2e-05	0.000648	0.826765	6.73186	7.55863	0.119722	0.000458	0.005524	0.843439	6.48058	7.32402	0.137513	0.000717	0.004819	0.759136	7.52458	8.28372	0.099317
TOP2A	4.4e-05	0.000756	1.92772	9.00531	10.933	0.146143	0.000363	0.001998	0.868402	10.1688	11.0372	0.067752	0	0.000119	3.15821	7.3016	10.4598	0.238016	7e-06	0.000204	2.94362	8.86098	11.8046	0.191581
TPX2	2.4e-05	0.000536	1.48337	9.43013	10.9135	0.116635	5.7e-05	0.000546	1.1516	10.2201	11.3717	0.087965	0.000115	0.002432	1.41484	9.5708	10.9856	0.132422	5e-06	0.000166	2.67299	9.05469	11.7277	0.175098
TRIM59	0.000521	0.003587	0.60992	6.78641	7.39633	0.088295	0.000121	0.000905	0.726325	6.6456	7.37193	0.10232	1.7e-05	0.000898	0.990873	5.47879	6.46966	0.178479	4.8e-05	0.000702	1.27467	6.9006	8.17527	0.155288
TRIP13	3e-06	0.000185	1.87907	9.15915	11.0382	0.136727	1e-06	4.5e-05	1.51106	9.63491	11.146	0.097782	3e-06	0.000407	1.94926	7.84976	9.79902	0.159087	2.4e-05	0.000447	2.2527	9.0262	11.2789	0.155284
TTK	7.9e-05	0.001073	1.12653	7.14617	8.2727	0.127847	0.00081	0.003632	1.00212	7.25697	8.25909	0.150158	2e-06	0.00035	2.6412	4.4806	7.1218	0.347023	6e-06	0.000201	3.10997	5.10528	8.21525	0.31622
TUBB	0.000448	0.003249	0.869551	13.5045	14.374	0.05257	0	3.1e-05	0.64044	13.7625	14.403	0.03135	0.00012	0.002478	0.964698	13.8314	14.7961	0.054798	0.001764	0.009484	0.738634	14.1888	14.9275	0.047168
TUBB3	3.4e-05	0.000643	0.965632	5.48048	6.44612	0.156168	0	3.4e-05	1.49682	6.38109	7.87791	0.182279	0.01162	0.045537	1.27212	5.11975	6.39187	0.26367	0.000227	0.002096	2.33303	7.21596	9.54899	0.228346
UBE2C	0.000243	0.002146	1.01241	8.8713	9.88371	0.089492	2.4e-05	0.000303	0.921333	9.25412	10.1755	0.077801	7.4e-05	0.001897	1.56061	7.68545	9.24606	0.144167	1.1e-05	0.000277	1.88253	8.40599	10.2885	0.144843
UBE2T	6e-06	0.000255	1.28118	7.10904	8.39021	0.1309	1.6e-05	0.000237	0.938364	7.72861	8.66698	0.087691	3e-06	0.000398	1.37939	6.31083	7.69022	0.170724	3e-06	0.000116	1.92456	7.17	9.09456	0.176703
URB2	7e-06	0.000276	1.00992	6.67808	7.688	0.105999	1e-06	5.5e-05	1.21604	6.85297	8.06901	0.108316	0.000398	0.005098	0.82609	7.59535	8.42145	0.118237	0.006372	0.024813	0.613013	8.70252	9.31553	0.069264
XPO5	0.00024	0.002138	0.730261	7.59545	8.32571	0.084839	0	2.6e-05	0.924402	7.74289	8.6673	0.080342	0.000222	0.003488	1.09547	7.62924	8.72472	0.121369	0.003128	0.014588	0.639603	8.16839	8.80799	0.091882
ZBTB12	0.000871	0.005251	0.744121	8.14538	8.8895	0.091406	8e-06	0.000159	0.919913	8.13306	9.05297	0.085519	0.000308	0.004348	1.00131	7.64172	8.64303	0.105192	0.002598	0.012649	0.875377	8.60433	9.47971	0.107893
ZNF367	0.000214	0.001982	1.08605	4.9093	5.99536	0.237496	1.5e-05	0.000228	1.12085	4.92947	6.05032	0.239802	0.000267	0.003974	1.1167	4.51407	5.63077	0.259364	0.003556	0.016103	1.06458	4.38606	5.45065	0.248354
ZWINT	0.000101	0.001243	1.17195	8.11792	9.28987	0.117832	0.006555	0.018357	0.605903	8.62842	9.23433	0.07604	0	0.000182	1.98778	6.813	8.80078	0.205116	6e-06	0.000185	2.20359	8.09013	10.2937	0.169566
ACACB	5e-06	0.000233	-0.769307	10.3511	9.58177	0.070759	5.9e-05	0.000561	-0.712564	10.0535	9.34089	0.062999	4.4e-05	0.001424	-1.20524	11.6756	10.4704	0.109526	0.001582	0.008724	-0.718386	10.0419	9.32349	0.070039
ADAM33	1e-06	0.000114	-0.962747	9.63893	8.67618	0.092047	1e-05	0.000183	-1.32488	9.84769	8.5228	0.108425	0.011115	0.044153	-0.648767	7.91606	7.2673	0.15453	0	6e-06	-2.05273	9.96028	7.90756	0.15348
ADAMTS1	0.000508	0.003537	-0.624502	10.4762	9.85167	0.080793	0.012477	0.030647	-0.781818	10.3694	9.58756	0.113567	0.006216	0.029754	-1.19741	10.4003	9.20286	0.154389	3.7e-05	0.000593	-2.12913	12.184	10.0549	0.156567
ADAMTSL3	2.4e-05	0.000528	-1.44036	9.15709	7.71673	0.156919	1.7e-05	0.000243	-2.03767	9.07703	7.03937	0.190038	0.001768	0.012844	-1.6099	10.831	9.22108	0.140778	0.000289	0.002477	-2.43694	11.0572	8.6203	0.191501
ADH1A	0.015881	0.04474	-1.21135	11.7872	10.5758	0.132173	1.6e-05	0.000232	-2.06289	11.3254	9.26252	0.163158	0.000147	0.002746	-2.39511	14.4032	12.0081	0.144979	7e-06	0.000214	-3.12563	13.0503	9.9247	0.187533
AGTR1	0.000129	0.001441	-0.93315	5.29718	4.36403	0.185472	9.5e-05	0.000776	-1.59196	6.25468	4.66272	0.248221	0.002323	0.015421	-1.21673	10.7759	9.55917	0.142987	4e-05	0.00062	-2.40241	9.3005	6.8981	0.236108
AKAP12	0.001944	0.0094	-0.71735	7.899	7.18164	0.13714	0.001175	0.004821	-1.47141	8.63041	7.15899	0.182446	0.001873	0.013356	-1.25014	9.13882	7.88868	0.170939	2e-06	8.8e-05	-2.18921	10.6689	8.47973	0.175859
ANAPC16	7e-06	0.000281	-0.747578	10.1887	9.4411	0.065976	0.00116	0.004768	-0.589625	9.947	9.35737	0.061179	0.004456	0.023743	-0.738365	9.74984	9.01148	0.079429	0.002551	0.012485	-0.780569	10.1407	9.36012	0.084797
ANGPTL1	0.001025	0.005911	-0.631537	9.4197	8.78816	0.071392	1.5e-05	0.000231	-1.63007	10.5302	8.90009	0.123972	8.7e-05	0.002081	-1.40282	10.8391	9.43629	0.102584	2e-06	9.6e-05	-2.11696	11.4195	9.30254	0.133707
AOC3	0.000423	0.003138	-0.635398	10.3176	9.68218	0.074087	0.000184	0.00122	-1.30284	10.9113	9.6085	0.125377	0.001353	0.010889	-0.965556	10.8215	9.85594	0.098343	2e-06	9.4e-05	-2.17054	13.2161	11.0455	0.137214
APCS	1e-06	9.2e-05	-1.09227	7.3574	6.26512	0.109542	2e-06	7e-05	-0.904279	6.66818	5.7639	0.111988	0.000671	0.006997	-1.28459	13.6326	12.348	0.227702	0.000679	0.004614	-1.26323	7.80758	6.54435	0.298798
ASPA	4e-06	0.00021	-1.61535	8.80083	7.18549	0.158883	0	3.1e-05	-2.17644	9.17816	7.00172	0.182285	7e-06	0.000576	-2.4237	10.2586	7.83492	0.190911	2e-05	0.000396	-2.64752	10.2066	7.55912	0.221869
ATP1B2	0.000125	0.001408	-0.808832	7.48529	6.67645	0.111376	3.7e-05	0.000406	-1.13623	7.41848	6.28225	0.1432	0.000564	0.006282	-1.36558	9.47523	8.10964	0.143987	9e-06	0.000254	-1.74549	10.1572	8.41174	0.151845
ATP8	2e-06	0.000149	-1.06026	16.4549	15.3946	0.046663	0.000394	0.002125	-0.610662	16.4042	15.7936	0.038705	0.000197	0.003269	-0.929214	16.5741	15.6449	0.057701	2.6e-05	0.000477	-0.735716	15.7661	15.0304	0.094377
BAI3	0	3.1e-05	-0.69422	5.25169	4.55748	0.10679	1.7e-05	0.000248	-0.924678	5.60384	4.67916	0.153953	2.1e-05	0.000979	-1.15752	5.34509	4.18757	0.189513	6.9e-05	0.000897	-1.40799	6.47531	5.06732	0.2114
C13orf36	0.001646	0.008344	-0.652435	10.8322	10.1798	0.074492	3e-06	8.4e-05	-0.926715	9.97037	9.04365	0.078435	0.000746	0.007486	-1.02165	9.32436	8.30271	0.120212	0	9e-06	-2.08995	10.9055	8.81551	0.145296
C1QL4	1.6e-05	0.000434	-1.40431	4.98646	3.58215	0.255288	0	1e-05	-1.36404	4.80132	3.43728	0.297294	0.005463	0.027233	-1.08803	5.15925	4.07122	0.220375	3.9e-05	0.000616	-1.03595	5.17298	4.13703	0.167465
C2orf40	2e-06	0.000148	-2.44935	9.42886	6.97951	0.221883	1.1e-05	0.000185	-2.66737	8.05855	5.39118	0.298434	0.000768	0.007637	-1.73442	7.02539	5.29097	0.253105	2.2e-05	0.000427	-3.10623	10.2947	7.18844	0.300556
C6orf155	0.010669	0.033159	-0.658345	7.56517	6.90682	0.148846	0.00029	0.001701	-0.876269	6.13292	5.25665	0.16524	0.004133	0.022599	-0.957504	8.33458	7.37708	0.183899	0	9e-06	-2.47963	10.3116	7.83202	0.18253
C6orf225	0	7.8e-05	-1.09173	7.95395	6.86221	0.120248	0.000485	0.002476	-0.754332	7.23036	6.47603	0.114967	0.00944	0.039538	-0.848333	8.76673	7.9184	0.144072	0.000472	0.003548	-1.10312	9.29101	8.18789	0.117799
C7	3.3e-05	0.000637	-1.26883	12.7393	11.4705	0.077294	0.000876	0.003862	-1.23889	12.3601	11.1212	0.090579	6e-06	0.000524	-2.63012	14.0386	11.4085	0.128473	1.8e-05	0.000375	-2.4635	14.1914	11.7279	0.128002
CA2	0.002876	0.012499	-1.26751	13.9596	12.6921	0.099011	1.2e-05	0.000201	-1.98427	13.5784	11.5941	0.119899	1.8e-05	0.00091	-1.27689	11.8297	10.5528	0.106323	0.011318	0.038366	-0.644894	11.1266	10.4817	0.085899
CADM3	0.000249	0.002183	-1.09133	7.20739	6.11606	0.131942	2.7e-05	0.000328	-0.897933	7.21042	6.31249	0.111777	0.001447	0.011334	-1.13051	6.35043	5.21992	0.183005	0.011836	0.039648	-0.909684	6.88348	5.9738	0.187817
CCBE1	9.7e-05	0.001213	-1.64158	7.15559	5.51401	0.197882	3.3e-05	0.000372	-1.9142	7.49764	5.58343	0.229451	0	0.000139	-3.50388	9.35692	5.85304	0.282875	4e-06	0.000153	-2.8774	10.5704	7.69302	0.233834
CCL14	0.00023	0.002077	-0.727697	9.64286	8.91516	0.082494	5e-06	0.000118	-1.24277	9.85825	8.61548	0.105064	2.5e-05	0.001088	-2.33205	12.4558	10.1237	0.160565	3.4e-05	0.000564	-2.73469	12.3708	9.63608	0.192626
CDH19	0.000122	0.001387	-1.13623	8.99047	7.85424	0.112276	1.9e-05	0.000264	-1.7893	9.57147	7.78218	0.160369	0.00063	0.006722	-2.00576	9.59157	7.58582	0.197363	2e-06	0.000103	-1.83932	8.94789	7.10857	0.167037
CFD	6e-06	0.000243	-1.20278	12.5078	11.305	0.087907	1e-06	6.3e-05	-1.56572	12.9249	11.3591	0.092722	0	0.000119	-1.8554	12.0332	10.1778	0.11888	3e-06	0.000125	-2.10951	14.0772	11.9677	0.11834
CHRDL1	1e-06	0.000114	-1.86234	7.7447	5.88237	0.217052	6e-06	0.000132	-2.14411	9.01633	6.87222	0.193635	0.000387	0.005003	-1.63986	6.85763	5.21778	0.286378	3e-05	0.000523	-2.30834	11.3591	9.05078	0.238908
CHRM2	0	2.8e-05	-1.45549	8.92576	7.47026	0.130077	0.006755	0.018806	-1.46529	8.70854	7.24326	0.195235	0.000472	0.005639	-1.92596	7.70362	5.77767	0.234592	0.007796	0.029009	-1.41091	7.54264	6.13173	0.231905
CLEC3B	0.000126	0.00142	-0.752718	9.23004	8.47732	0.106285	4e-06	0.000105	-1.43634	9.7759	8.33956	0.120943	0.001114	0.009654	-1.4655	10.2331	8.76757	0.145755	2e-06	0.000105	-2.65842	12.2012	9.54279	0.184046
CNTN1	0.000439	0.003205	-1.55357	7.07374	5.52018	0.340686	1.5e-05	0.000228	-2.37752	7.98523	5.60771	0.291623	0.001182	0.010018	-2.00538	6.83924	4.83386	0.38984	0.002017	0.010459	-1.56345	9.33971	7.77626	0.213551
CRISPLD2	0.000133	0.001474	-0.677887	9.4678	8.78991	0.088309	0.00387	0.01222	-0.593641	9.08008	8.48644	0.099568	0.012712	0.048405	-1.0509	9.00812	7.95722	0.18134	0.002199	0.011166	-1.20448	10.8381	9.6336	0.154323
CYBRD1	0.004014	0.015965	-0.666609	11.3228	10.6562	0.069153	0.001362	0.005405	-0.846841	10.9003	10.0534	0.091885	0.000289	0.004186	-1.06133	10.8254	9.76408	0.102985	6e-06	0.000186	-1.70914	12.9192	11.2101	0.114209
DES	0.010994	0.033898	-0.899754	11.7113	10.8115	0.106463	7.9e-05	0.000685	-2.46366	12.4622	9.9985	0.189647	0.009134	0.038665	-0.857312	7.96383	7.10651	0.14071	1e-06	6.1e-05	-2.79439	11.3751	8.58073	0.217203
DPT	8e-06	0.000298	-1.55105	10.4145	8.86346	0.120875	8.8e-05	0.000738	-1.75102	10.2715	8.52053	0.164654	2.6e-05	0.001101	-2.32062	11.2575	8.93686	0.163449	0.000597	0.004215	-1.48654	11.9723	10.4858	0.136746
EBLN1	0	2.1e-05	-1.67524	5.09066	3.41542	0.270203	0	2e-05	-1.32236	5.03962	3.71726	0.294316	2.2e-05	0.001022	-1.49527	5.22188	3.72661	0.253842	1e-06	5.6e-05	-0.962318	5.07001	4.1077	0.165857
EIF5	1e-06	0.000105	-0.682656	10.6205	9.93782	0.05723	0.000263	0.001586	-0.831216	10.9128	10.0815	0.06532	0.000722	0.007353	-1.09175	11.0188	9.92706	0.086057	0.001009	0.006219	-1.37181	11.302	9.93018	0.110546
EPB41L4A	0.000518	0.00358	-0.687631	9.77129	9.08366	0.090203	6e-06	0.000132	-0.94719	9.7467	8.79951	0.084342	8e-06	0.000612	-1.39968	9.32258	7.9229	0.13953	0.004215	0.018145	-0.951458	10.3561	9.40463	0.123249
FAM150B	3e-06	0.000179	-1.6242	7.59577	5.97158	0.193916	0.001458	0.005698	-0.872728	7.36892	6.49619	0.130025	0.000151	0.002781	-1.94176	7.88904	5.94728	0.212468	4e-06	0.000144	-3.12853	10.1133	6.98481	0.251797
FAM24A	0	3.3e-05	-1.7101	5.53468	3.82458	0.229285	0	3e-06	-1.81712	5.41762	3.60051	0.250434	8.7e-05	0.002077	-1.26111	5.60211	4.341	0.242832	1e-06	4.5e-05	-1.21728	5.70116	4.48388	0.166904
FHL1	3.3e-05	0.000639	-1.11442	10.9094	9.79497	0.095146	2.8e-05	0.00033	-1.69442	11.0612	9.36676	0.131121	0.004932	0.025403	-1.2491	10.4409	9.19181	0.123842	0	9e-06	-3.13471	12.8423	9.70759	0.178808
FLJ23867	0.007884	0.026354	-0.692456	10.3428	9.65035	0.094255	1.4e-05	0.000219	-0.68531	9.84556	9.16025	0.063472	5e-05	0.001504	-1.65613	9.09331	7.43718	0.167998	0.003916	0.017245	-0.797531	11.3562	10.5587	0.108607
FXYD1	1e-06	0.000132	-0.750227	9.27327	8.52304	0.060077	4e-06	0.000102	-0.985178	9.26947	8.28429	0.072114	0.000394	0.005069	-1.8785	12.2457	10.3672	0.149999	0	6e-06	-2.42817	11.188	8.75981	0.159994
GALNTL1	3.7e-05	0.000687	-0.85057	8.04097	7.1904	0.114847	9.9e-05	0.000796	-1.32556	8.10701	6.78145	0.156853	0.002298	0.015324	-1.55698	9.63363	8.07665	0.160915	0.006705	0.025835	-1.51735	10.4906	8.97328	0.181567
GHR	1e-06	0.000121	-1.63532	10.5	8.86471	0.115408	5e-06	0.000118	-1.37951	10.6764	9.29693	0.097652	3.5e-05	0.001269	-1.98548	13.5914	11.6059	0.152075	0.000954	0.00596	-1.60652	11.027	9.42051	0.156126
GPR155	1e-06	0.000119	-0.619506	16.5663	15.9468	0.026426	0	0	-0.89752	16.387	15.4895	0.030876	1e-06	0.000248	-1.00038	16.4951	15.4947	0.039872	0	2.4e-05	-1.31952	16.4589	15.1393	0.057908
GRIA2	7.9e-05	0.001073	-1.48202	9.42084	7.93882	0.128264	0.00196	0.007152	-0.971369	8.62092	7.64955	0.113491	0.00134	0.010829	-1.51562	8.57625	7.06063	0.190827	1e-06	6.8e-05	-2.94268	10.8342	7.89152	0.21522
HMGCS2	0.008542	0.027968	-1.00867	12.188	11.1794	0.093627	0.000318	0.001817	-1.69148	13.0628	11.3714	0.10963	0.000435	0.005371	-1.57436	14.0934	12.5191	0.203525	0.000889	0.005652	-1.46851	8.33325	6.86474	0.328321
HSPB6	0	3.3e-05	-1.66944	9.8299	8.16046	0.153925	1e-06	4.5e-05	-2.41312	10.2608	7.84763	0.195123	0.000188	0.003184	-1.88607	10.0674	8.1813	0.173609	6e-06	0.000185	-2.99559	11.6312	8.63565	0.220772
ITM2A	0.001065	0.006074	-0.736299	10.7972	10.0609	0.079092	7e-06	0.000147	-1.16067	10.6036	9.4429	0.082654	0.003427	0.019918	-0.765344	9.80642	9.04107	0.098537	0.011071	0.037731	-1.16996	11.9593	10.7893	0.113719
JAM2	0.000344	0.002717	-0.638902	7.03303	6.39412	0.119334	0.000261	0.001576	-0.629234	7.18263	6.5534	0.083022	0.011614	0.045531	-0.666649	7.10959	6.44294	0.119322	4e-06	0.000147	-1.89349	8.87814	6.98465	0.196785
KIAA1683	9e-06	0.000318	-0.74575	9.68138	8.93563	0.070483	0	2e-05	-1.26493	9.99649	8.73156	0.083685	0.006009	0.029086	-1.24473	10.1171	8.87239	0.140942	0.00035	0.002874	-1.15944	10.382	9.2226	0.097645
KRTAP22-2	0	3e-06	-1.61718	4.66379	3.04661	0.237898	0	2.1e-05	-1.33978	4.54911	3.20934	0.252786	3.3e-05	0.001234	-1.12077	4.80031	3.67954	0.198438	3e-06	0.000117	-0.741513	4.72207	3.98055	0.142285
LCN10	4.3e-05	0.000743	-1.43775	7.77331	6.33556	0.185424	0.000374	0.002045	-1.50812	6.88923	5.38112	0.215728	0.00119	0.010049	-1.6406	6.62958	4.98898	0.250423	0.000217	0.002036	-2.03814	8.02233	5.98419	0.268146
LCN6	2.7e-05	0.000566	-1.24598	5.98966	4.74368	0.223719	0.001877	0.006924	-0.722983	5.02218	4.29919	0.191365	0.002698	0.016998	-0.972814	4.88205	3.90923	0.216921	1.8e-05	0.000375	-2.12361	6.5784	4.45479	0.289819
LIFR	2e-06	0.000149	-2.42678	9.76278	7.336	0.227104	4e-06	0.000112	-1.7874	8.11257	6.32517	0.192556	1e-06	0.000264	-2.69904	10.7114	8.01241	0.188712	0.000599	0.004224	-1.76256	11.4258	9.66324	0.157709
LOC401497	0.00034	0.002695	-0.668447	5.42802	4.75958	0.162757	8.8e-05	0.000738	-0.781958	5.12277	4.34081	0.160986	0.010624	0.042816	-0.747055	5.60053	4.85348	0.213095	0.001223	0.007209	-0.606908	5.53809	4.93118	0.167449
LYVE1	0	8.9e-05	-1.53854	9.4554	7.91686	0.131291	0	3.7e-05	-2.38051	10.1971	7.81659	0.172566	3e-06	0.000393	-3.49448	11.9486	8.45416	0.2045	0	2e-06	-3.55884	12.4811	8.92231	0.199228
MAMDC2	6.2e-05	0.000931	-1.73987	10.5244	8.78453	0.140562	0	2.6e-05	-2.7575	11.2105	8.45303	0.172806	0.000969	0.008799	-1.5408	9.11693	7.57613	0.18111	0	1e-05	-3.5383	12.9553	9.41696	0.214733
MASP1	0.001144	0.006405	-0.720974	7.56845	6.84748	0.102619	5.9e-05	0.000559	-1.68021	8.87014	7.18993	0.182303	5e-06	0.000494	-1.90752	12.5998	10.6923	0.198232	1e-06	7.6e-05	-2.6207	9.73688	7.11618	0.241324
MMRN1	0.008256	0.027263	-0.723032	8.222	7.49897	0.125172	0.000443	0.002312	-1.33173	8.3632	7.03147	0.177232	3.4e-05	0.001251	-1.4989	8.8786	7.3797	0.142266	1.2e-05	0.000288	-2.01881	10.2199	8.20112	0.211117
MT1A	5.7e-05	0.000887	-1.07773	14.7086	13.6309	0.058514	3e-06	9.7e-05	-1.12132	14.3806	13.2593	0.055502	0.000252	0.003817	-1.83506	15.5633	13.7282	0.090208	0.000679	0.004614	-1.08099	14.9553	13.8743	0.062922
MT1B	3.9e-05	0.000703	-1.23798	14.3401	13.1021	0.067558	1e-06	4.7e-05	-1.21965	13.8853	12.6657	0.061104	7e-05	0.001832	-2.07523	15.0464	12.9712	0.099218	5.3e-05	0.000751	-1.3545	14.4079	13.0534	0.07399
MT1E	7e-05	0.001006	-1.41108	14.5121	13.101	0.081062	2e-06	7.7e-05	-1.67647	14.1425	12.466	0.086233	8.2e-05	0.002017	-2.21072	15.3334	13.1226	0.107563	0.00012	0.001329	-1.36607	14.4919	13.1259	0.081573
MT1L	4.2e-05	0.000733	-1.23855	14.8853	13.6467	0.06395	2e-06	7.2e-05	-1.39937	14.5781	13.1788	0.06692	8.3e-05	0.002029	-2.30851	15.6243	13.3158	0.110046	5.8e-05	0.000792	-1.4715	15.0569	13.5854	0.076684
MT1M	0.000193	0.001863	-1.48402	12.5987	11.1147	0.108834	2e-06	7.1e-05	-1.91443	11.9938	10.0794	0.130495	4.2e-05	0.001388	-2.47516	13.218	10.7429	0.146751	2.5e-05	0.000456	-1.83105	12.3937	10.5627	0.138837
MT1X	1.5e-05	0.000417	-1.61111	13.2157	11.6046	0.100353	6e-06	0.000125	-1.26493	12.3477	11.0827	0.083649	0.000198	0.003274	-2.00683	14.6057	12.5989	0.111919	0.003627	0.016339	-1.11276	13.2989	12.1861	0.099357
MT2A	0.000296	0.002446	-0.915418	13.3731	12.4577	0.066107	4.2e-05	0.00044	-0.919314	12.9027	11.9833	0.072753	0.000222	0.003488	-1.47632	14.6422	13.1659	0.08139	0.00032	0.002689	-1.03268	13.9464	12.9137	0.070688
MYST4	0	9e-05	-0.676251	11.8733	11.197	0.041741	0	2.3e-05	-0.639403	11.3578	10.7184	0.041698	0.009783	0.040549	-0.598242	11.3487	10.7505	0.06774	2e-05	0.000403	-0.949151	12.5927	11.6435	0.06612
ND4L	5e-06	0.000233	-1.14101	16.9555	15.8145	0.047488	8.8e-05	0.000735	-0.745196	16.6347	15.8895	0.039861	0.000364	0.004805	-0.949608	17.291	16.3414	0.056268	0.000228	0.002098	-0.847569	16.771	15.9235	0.044807
NEXN	6e-06	0.000248	-0.766057	11.9966	11.2306	0.064256	0.00298	0.009932	-0.966914	11.9711	11.0042	0.088549	0.009845	0.040721	-0.973131	10.7771	9.80396	0.108985	1e-06	5.2e-05	-1.66179	12.5581	10.8963	0.107447
NPY1R	0.000346	0.002728	-1.03709	5.43719	4.4001	0.195995	0.013374	0.032374	-0.858334	7.41866	6.56033	0.178829	0.000118	0.00246	-2.52517	8.81256	6.28739	0.27964	0.000876	0.005591	-1.80042	7.1892	5.38878	0.276462
NTN4	4.4e-05	0.000749	-1.3289	11.4457	10.1168	0.105429	1.8e-05	0.000248	-0.801344	9.96362	9.16227	0.076309	5e-06	0.000504	-1.27149	10.9718	9.7003	0.089515	1.7e-05	0.000366	-1.37052	12.2743	10.9038	0.095157
PCDH11X	0.000191	0.001845	-0.98071	6.6204	5.63969	0.179466	2e-05	0.000271	-1.61193	6.5949	4.98297	0.225777	3.7e-05	0.001312	-0.969018	4.79373	3.82471	0.207268	1e-06	5.9e-05	-1.78652	6.69025	4.90373	0.243013
PDK4	9.4e-05	0.001194	-1.08804	13.0005	11.9125	0.077638	5e-06	0.000114	-1.84489	13.091	11.2461	0.113772	0.000275	0.004061	-1.78075	14.2925	12.5117	0.118466	1e-06	5.4e-05	-2.51897	13.6263	11.1073	0.14426
PDZRN4	0.000668	0.004323	-1.33643	5.56745	4.23102	0.328949	0.000342	0.001918	-2.27918	7.56672	5.28754	0.322763	0.00024	0.003699	-2.39058	6.69998	4.3094	0.319839	0.013266	0.04324	-1.51895	6.88917	5.37022	0.281158
PER1	0.000102	0.001249	-0.600535	10.9242	10.3237	0.070569	0.00015	0.00105	-0.830094	10.7542	9.92407	0.099617	0.00031	0.004363	-1.11619	11.9575	10.8413	0.100476	0.000285	0.002463	-1.07781	12.4447	11.3669	0.099855
PGM5	2e-06	0.000139	-1.40243	7.52803	6.1256	0.150855	1.9e-05	0.000261	-2.26866	8.24887	5.98022	0.239887	0	0.000139	-1.82426	6.82176	4.9975	0.212667	0.000142	0.001487	-2.4443	8.65325	6.20894	0.296537
PHYHD1	1.5e-05	0.000412	-1.6548	10.9577	9.30294	0.129041	0.000149	0.001043	-0.896843	9.30377	8.40692	0.088671	0.000203	0.003319	-1.99031	12.3681	10.3778	0.131357	0.012749	0.041924	-0.946038	11.8425	10.8964	0.118438
PI16	2e-06	0.00016	-1.98648	8.97397	6.9875	0.191487	0.000227	0.001426	-1.72007	8.78296	7.06288	0.182765	0.005825	0.028509	-0.923749	6.19994	5.2762	0.168022	1.5e-05	0.000339	-2.39373	9.64096	7.24723	0.238626
PKNOX2	1.5e-05	0.000415	-1.14702	7.68853	6.5415	0.13579	1e-06	5.5e-05	-1.8251	7.30514	5.48003	0.225641	0.000826	0.007965	-1.80259	7.76635	5.96376	0.302233	7.5e-05	0.000955	-2.17079	10.9872	8.81636	0.198733
POU6F1	3.9e-05	0.000703	-0.784895	8.13194	7.34704	0.080011	0.000373	0.002038	-0.701345	8.01679	7.31544	0.08049	0.000554	0.00622	-0.990265	8.15065	7.16038	0.113471	2e-06	9.1e-05	-0.879444	9.24922	8.36978	0.077145
PRELP	2e-06	0.000145	-1.10863	5.59868	4.49004	0.220392	0.000784	0.003545	-1.26545	6.01164	4.74619	0.254028	0.002688	0.016951	-1.31191	6.77479	5.46288	0.252721	0	1e-05	-1.85947	9.6306	7.77113	0.215744
PROZ	0.013294	0.039149	-0.657225	5.36315	4.70592	0.206836	0.004332	0.013263	-0.59797	4.88098	4.28301	0.173652	0.000429	0.005326	-1.33859	10.9896	9.65103	0.27218	0.001434	0.008101	-0.943488	5.60678	4.66329	0.269666
PTGIS	0.010314	0.032307	-0.661158	6.80604	6.14488	0.165569	0.001538	0.005939	-1.24668	6.88583	5.63915	0.210997	0.003684	0.02092	-1.68424	7.62889	5.94465	0.253585	0.002728	0.013134	-1.51675	9.34187	7.82511	0.205083
PTH1R	2e-06	0.000149	-0.722179	6.77153	6.04935	0.096254	9.5e-05	0.000775	-1.15395	6.88018	5.72624	0.134219	0	0.000182	-3.59065	10.8336	7.24294	0.239339	0.000635	0.004383	-1.97814	9.50937	7.53123	0.19504
RADIL	0	7.5e-05	-1.36012	4.98666	3.62654	0.238568	2e-06	7.7e-05	-1.4843	5.12981	3.64551	0.260601	0.005235	0.02643	-0.926417	4.99654	4.07012	0.226202	3e-06	0.000115	-1.60445	7.56215	5.9577	0.226737
RELN	7.1e-05	0.001009	-0.967232	7.86053	6.8933	0.103941	8e-06	0.000153	-0.994469	8.03421	7.03974	0.098926	0.007839	0.034896	-2.11881	11.4784	9.35961	0.23638	0.000264	0.002334	-1.00792	9.01487	8.00694	0.164068
RIC3	0.005605	0.020362	-0.798978	5.74275	4.94377	0.194711	0.000198	0.001286	-1.19065	5.42605	4.2354	0.205891	0.00115	0.009854	-1.22938	5.68625	4.45687	0.225153	0.002091	0.010742	-1.00089	6.29607	5.29518	0.213575
RNF152	0	8.9e-05	-1.28117	11.1732	9.89198	0.091744	1e-06	6.2e-05	-1.78643	11.4978	9.71136	0.113632	0.000179	0.003087	-1.43043	12.5888	11.1584	0.104284	0.00012	0.001325	-1.21133	11.5344	10.3231	0.090271
SCARA5	0.00127	0.006916	-1.36855	9.00684	7.63829	0.172463	3e-06	9.5e-05	-2.3149	10.6669	8.35203	0.174867	2e-05	0.000973	-3.04007	7.75925	4.71918	0.351339	3.3e-05	0.00056	-3.83717	10.6313	6.79412	0.344218
SCN7A	0.000104	0.001258	-1.82226	7.03345	5.21118	0.257302	1e-06	4.2e-05	-3.3796	8.63917	5.25957	0.313777	0.000566	0.006294	-2.52515	7.60605	5.0809	0.363564	3e-06	0.000128	-3.07692	11.7054	8.62849	0.250882
SDPR	0.000432	0.003172	-0.773375	9.35819	8.58482	0.105057	2.8e-05	0.000331	-1.47999	9.22428	7.74429	0.15374	0.001205	0.010121	-1.52004	10.4504	8.93035	0.134355	1e-06	8.4e-05	-2.80302	12.221	9.41797	0.183333
SEPP1	0.010099	0.031776	-0.729031	13.812	13.083	0.064211	5.3e-05	0.000518	-1.35394	14.8634	13.5094	0.069845	0.00096	0.008763	-0.95884	15.3063	14.3474	0.070609	3.7e-05	0.000599	-1.54008	14.6746	13.1345	0.083417
SERPINA11	0.001097	0.006208	-1.12655	8.41538	7.28882	0.166068	0.006124	0.01736	-0.960379	8.12283	7.16245	0.19977	0.001304	0.010656	-2.01634	13.0502	11.0339	0.21323	0.002037	0.010537	-1.61811	9.87412	8.25601	0.195934
SETBP1	0.002488	0.011268	-0.673182	8.09025	7.41707	0.093901	1.1e-05	0.000185	-1.06703	8.06808	7.00105	0.115865	0.000726	0.00738	-1.18827	8.90913	7.72085	0.153666	0.000214	0.002015	-0.850131	8.4724	7.62226	0.113975
SFRP1	2.5e-05	0.000544	-1.01633	8.78293	7.7666	0.096725	0.000168	0.00114	-1.21288	9.18715	7.97427	0.115222	5.3e-05	0.001559	-1.02177	8.0918	7.07003	0.111229	0.009072	0.032416	-0.851953	8.79017	7.93822	0.136973
SLC39A12	0	3e-06	-1.08004	4.76754	3.6875	0.182097	0	2.3e-05	-0.981633	4.61837	3.63673	0.159753	0.004659	0.024449	-0.740022	4.8985	4.15848	0.164603	0.000769	0.005065	-0.656894	5.19277	4.53587	0.158309
SLITRK3	0.000317	0.002565	-1.05283	4.7151	3.66227	0.220006	3e-06	8.4e-05	-2.3418	6.32394	3.98215	0.313088	0.00826	0.036178	-1.44532	6.36487	4.91955	0.316626	0.001663	0.009067	-1.43822	6.96923	5.53101	0.264337
SOCS2	0.00091	0.005421	-0.75023	8.45184	7.7016	0.106656	0.000632	0.003007	-0.832072	8.35965	7.52757	0.094753	0.000141	0.002687	-1.89944	9.96502	8.06557	0.180773	0.000677	0.004606	-1.68718	11.1838	9.49665	0.151262
SORBS1	1e-06	0.000121	-1.29447	10.7594	9.46492	0.110649	0.000216	0.001373	-1.34381	10.4199	9.07612	0.134378	0.002116	0.01453	-0.727514	10.6421	9.91457	0.090074	1.1e-05	0.000275	-1.69182	11.0078	9.31603	0.118785
SRPX	1e-06	0.000119	-1.73701	8.17282	6.43581	0.205662	2e-06	8e-05	-2.22265	8.23209	6.00944	0.217356	3e-06	0.000421	-3.34754	9.14147	5.79393	0.296496	0.001099	0.006646	-1.58439	10.4127	8.82836	0.175691
SVEP1	6.8e-05	0.00099	-0.779395	7.76094	6.98154	0.103967	0.0022	0.007814	-0.796499	7.73807	6.94157	0.130291	4.6e-05	0.001453	-2.21798	8.60534	6.38736	0.219569	3e-06	0.000121	-2.06707	10.6018	8.53469	0.170482
TCF21	0.004074	0.016129	-0.832907	10.4979	9.66501	0.096736	3.2e-05	0.000364	-1.50721	10.7801	9.2729	0.126394	9.4e-05	0.002176	-2.19119	9.71872	7.52752	0.189786	0.000126	0.001372	-2.77831	12.3157	9.53738	0.240625
TGFBR3	0.003616	0.014766	-0.757107	10.322	9.56488	0.088718	0.004212	0.013	-0.752878	10.6372	9.88436	0.081518	0.000177	0.00307	-1.46457	11.97	10.5054	0.09903	2e-06	0.000108	-2.43838	12.8316	10.3932	0.140407
TMEM47	8.1e-05	0.001089	-0.754223	10.6119	9.85767	0.093057	0.000388	0.002102	-0.926986	10.2061	9.27909	0.107937	0.005381	0.026981	-1.00802	11.4185	10.4105	0.114889	6e-06	0.000197	-1.82638	12.5047	10.6784	0.106976
TNXB	0.000231	0.002083	-1.16054	12.4725	11.3119	0.087965	1e-05	0.000175	-2.0271	12.2219	10.1948	0.122031	1.5e-05	0.000844	-2.50575	12.3428	9.83709	0.149102	4e-06	0.000155	-3.0416	13.7784	10.7368	0.173773
VSIG2	0.001512	0.007839	-1.64743	14.9704	13.323	0.108746	6.7e-05	0.00061	-1.63352	13.9764	12.3429	0.112947	0.013328	0.049895	-1.46869	10.9477	9.47901	0.158882	0.001776	0.009535	-1.66407	12.7998	11.1357	0.143153
YTHDC1	0	3.6e-05	-1.26186	5.67751	4.41565	0.204997	0	3.7e-05	-1.44627	5.86834	4.42207	0.217706	0.000686	0.007099	-0.931034	5.50738	4.57635	0.17935	4.6e-05	0.000684	-1.36993	6.96595	5.59603	0.182637
